# Supplementary material for: Revision of the genus Menevia Schaus, 1928 (Lepidoptera, Mimallonoidea, Mimallonidae) with the description of 11 new species
Source: Zookeys. 2016 Feb 18;(566):31–116. doi: 10.3897/zookeys.566.6982 (PMC4797204; doi:10.3897/zookeys.566.6982)
Supplement: XML Treatment for Menevia menapia [file zookeys.566.6982-treatment7.xml]

<!DOCTYPE tp:taxon-treatment
  PUBLIC "-//TaxonX//DTD Taxonomic Treatment Publishing DTD v0 20100105//EN" "tax-treatment-NSO.dtd">
<tp:taxon-treatment xmlns:tp="http://www.plazi.org/taxpub"><tp:treatment-meta><kwd-group><label>Taxon classification</label><kwd><named-content content-type="kingdom">Animalia</named-content></kwd><kwd><named-content content-type="order">Lepidoptera</named-content></kwd><kwd><named-content content-type="family">Mimallonidae</named-content></kwd></kwd-group><mixed-citation publication-type="journal"><person-group><name><surname>St. Laurent</surname><given-names>Ryan A.</given-names></name><name><surname>Dombroskie</surname><given-names>Jason J.</given-names></name></person-group><article-title>Revision of the genus <italic><tp:taxon-name><tp:taxon-name-part taxon-name-part-type="genus">Menevia</tp:taxon-name-part></tp:taxon-name></italic> Schaus, 1928 (<tp:taxon-name><tp:taxon-name-part taxon-name-part-type="order">Lepidoptera</tp:taxon-name-part></tp:taxon-name>, <tp:taxon-name><tp:taxon-name-part taxon-name-part-type="superfamily">Mimallonoidea</tp:taxon-name-part></tp:taxon-name>, <tp:taxon-name><tp:taxon-name-part taxon-name-part-type="family">Mimallonidae</tp:taxon-name-part></tp:taxon-name>) with the description of 11 new species</article-title><source>Zookeys</source><day>18</day><month>2</month><year>2016</year><volume>2016</volume><issue>566</issue><fpage>31</fpage><lpage>116</lpage><pub-id pub-id-type="doi">10.3897/zookeys.566.6982</pub-id></mixed-citation></tp:treatment-meta><tp:nomenclature><tp:taxon-name>
              <tp:taxon-name-part taxon-name-part-type="genus">Menevia</tp:taxon-name-part>
              <tp:taxon-name-part taxon-name-part-type="species">menapia</tp:taxon-name-part>
              <object-id xmlns:xlink="http://www.w3.org/1999/xlink" content-type="zoobank" xlink:type="simple">http://zoobank.org/290C69E5-B0E0-4C36-B4B6-57D71ECAB807</object-id>
            </tp:taxon-name><tp:taxon-status xmlns:xlink="http://www.w3.org/1999/xlink" xlink:type="simple">sp. n.</tp:taxon-status><xref ref-type="fig" rid="F8">Figs 24–26</xref><xref ref-type="fig" rid="F17">, 77</xref><xref ref-type="fig" rid="F9">; Map 2</xref><!--PageBreak--></tp:nomenclature><tp:treatment-sec sec-type="type material"><title>Type material.</title><p>
              <bold>Holotype</bold>, ♂: <bold>GUATEMALA</bold>: Cayuga Guat/ June/ Schaus and Barnes coll/ <named-content xmlns:xlink="http://www.w3.org/1999/xlink" content-type="dwc:institutional_code" xlink:type="simple">USNM</named-content>-Mimal: 2565/ St. Laurent diss.: 9-7-14:1/ HOLOTYPE male <italic><tp:taxon-name><tp:taxon-name-part taxon-name-part-type="genus">Menevia</tp:taxon-name-part> <tp:taxon-name-part taxon-name-part-type="species">menapia</tp:taxon-name-part></tp:taxon-name></italic> St Laurent and Dombroskie, 2016 [handwritten red label] (<named-content xmlns:xlink="http://www.w3.org/1999/xlink" content-type="dwc:institutional_code" xlink:type="simple">USNM</named-content>). Type locality: Guatemala: Cayuga.</p><p>
              <bold>Paratypes</bold>, 8 ♂: <bold>BELIZE</bold>: 2 ♂, Punta Gorda, Brit. Honduras: VI.1933, J.J. White, Rothschild Bequest BM 1939-1, St. Laurent diss.: 6-29-15:3, BMNH(E) 1378758 (<named-content xmlns:xlink="http://www.w3.org/1999/xlink" content-type="dwc:institutional_code" xlink:type="simple">NHMUK</named-content>); same data as previous Belize specimen, but no BMNH(E) number and not dissected, this specimen is missing the abdomen with no genitalia prep. (<named-content xmlns:xlink="http://www.w3.org/1999/xlink" content-type="dwc:institutional_code" xlink:type="simple">NHMUK</named-content>). <bold>GUATEMALA</bold>: 3 ♂, Cayuga: Schaus and Barnes coll., Dognin Collection, “<italic><tp:taxon-name><tp:taxon-name-part taxon-name-part-type="genus">Cicinnus</tp:taxon-name-part> <tp:taxon-name-part taxon-name-part-type="species">lucara</tp:taxon-name-part></tp:taxon-name></italic> Schaus 1920, Schaus,” <named-content xmlns:xlink="http://www.w3.org/1999/xlink" content-type="dwc:institutional_code" xlink:type="simple">USNM</named-content>-Mimal: 2579 (<named-content xmlns:xlink="http://www.w3.org/1999/xlink" content-type="dwc:institutional_code" xlink:type="simple">USNM</named-content>); VI, Schaus and Barnes coll., <named-content xmlns:xlink="http://www.w3.org/1999/xlink" content-type="dwc:institutional_code" xlink:type="simple">USNM</named-content>-Mimal: 2564 (<named-content xmlns:xlink="http://www.w3.org/1999/xlink" content-type="dwc:institutional_code" xlink:type="simple">USNM</named-content>); IV, “<italic><tp:taxon-name><tp:taxon-name-part taxon-name-part-type="genus">Cicinnus</tp:taxon-name-part> <tp:taxon-name-part taxon-name-part-type="species">lucara</tp:taxon-name-part></tp:taxon-name></italic> I Schaus,” Carn. Mus. Acc. 6540, St. Laurent diss.: 2-5-15:7 (<abbrev xmlns:xlink="http://www.w3.org/1999/xlink" content-type="institution" xlink:title="Carnegie Museum of Natural History, Pittsburgh, Pennsylvania, USA" xlink:type="simple">CMNH</abbrev>). 2 ♂, Tikal: 10.I.1980, R. Holland (<named-content xmlns:xlink="http://www.w3.org/1999/xlink" content-type="dwc:institutional_code" xlink:type="simple">AMNH</named-content>); 11.I.1980, R. Holland, UV light, St. Laurent diss. 2-7-15:4 (<named-content xmlns:xlink="http://www.w3.org/1999/xlink" content-type="dwc:institutional_code" xlink:type="simple">AMNH</named-content>). 1 ♂, Izabal, Finca la Firmeza <named-content xmlns:xlink="http://www.w3.org/1999/xlink" content-type="dwc:verbatimCoordinates" xlink:type="simple">15.407, -88.696</named-content>: 1.III.2014, J.J. Dombroskie, T. McCabe, J. Monzón, MV/UV light, St. Laurent diss.: 2-5-15:8 (<named-content xmlns:xlink="http://www.w3.org/1999/xlink" content-type="dwc:institutional_code" xlink:type="simple">CUIC</named-content>). – All paratypes with the following yellow label: PARATYPE male <italic><tp:taxon-name><tp:taxon-name-part taxon-name-part-type="genus">Menevia</tp:taxon-name-part> <tp:taxon-name-part taxon-name-part-type="species">menapia</tp:taxon-name-part></tp:taxon-name></italic> St Laurent and Dombroskie, 2016.</p></tp:treatment-sec><tp:treatment-sec sec-type="Diagnosis"><title>Diagnosis.</title><p>Externally <italic><tp:taxon-name><tp:taxon-name-part taxon-name-part-type="genus">Menevia</tp:taxon-name-part> <tp:taxon-name-part taxon-name-part-type="species">menapia</tp:taxon-name-part></tp:taxon-name></italic> is nearly identical to <italic><tp:taxon-name><tp:taxon-name-part taxon-name-part-type="genus">Menevia</tp:taxon-name-part> <tp:taxon-name-part taxon-name-part-type="species">lucara</tp:taxon-name-part></tp:taxon-name></italic>, albeit this new species is slightly smaller on average. The most significant differences in external characters are present in the postmedial lunules of the fore- and hindwings. The postmedial lunule is less sharply swept to the forewing margin in <italic><tp:taxon-name><tp:taxon-name-part taxon-name-part-type="genus">Menevia</tp:taxon-name-part> <tp:taxon-name-part taxon-name-part-type="species">menapia</tp:taxon-name-part></tp:taxon-name></italic>, and on the hindwing the lunule is more distinct, a brighter white rather than extremely faded as in <italic><tp:taxon-name><tp:taxon-name-part taxon-name-part-type="genus">Menevia</tp:taxon-name-part> <tp:taxon-name-part taxon-name-part-type="species">lucara</tp:taxon-name-part></tp:taxon-name></italic>. The male genitalia of <italic><tp:taxon-name><tp:taxon-name-part taxon-name-part-type="genus">Menevia</tp:taxon-name-part> <tp:taxon-name-part taxon-name-part-type="species">menapia</tp:taxon-name-part></tp:taxon-name></italic> are recognizable by the weaker sclerotization; smaller, slightly thinner processes of the gnathos, and the sharp, rather than spatulate, apices of the juxtal processes. Furthermore, the lobes at the base of the phallus are much shorter and stouter than in <italic><tp:taxon-name><tp:taxon-name-part taxon-name-part-type="genus">Menevia</tp:taxon-name-part> <tp:taxon-name-part taxon-name-part-type="species">lucara</tp:taxon-name-part></tp:taxon-name></italic>. Geography is perhaps the easiest way to differentiate <italic><tp:taxon-name><tp:taxon-name-part taxon-name-part-type="genus">Menevia</tp:taxon-name-part> <tp:taxon-name-part taxon-name-part-type="species">menapia</tp:taxon-name-part></tp:taxon-name></italic> from other species in the <italic><tp:taxon-name><tp:taxon-name-part taxon-name-part-type="species">lucara</tp:taxon-name-part></tp:taxon-name></italic> species-group, as it is the only representative of the group from Central America north of Panama.</p></tp:treatment-sec><tp:treatment-sec sec-type="Description"><title>Description.</title><p>
              <bold>Male.</bold> <italic>Head</italic>: Gray, fading to straw colored in old specimens, eyes large comprising about two-thirds of head area, eyes bordered posteriorly by dark <!--PageBreak-->brown collar of scales reaching labial palpi, labial palpi small, segments weakly defined ventrally. Scape and pedicel tufted. <italic>Thorax</italic>: As for genus. Gray fading to straw in old specimens. <italic>Legs</italic>: As for genus. Tibial spurs thin apically, terminal third not scaled, weakly hooked. <italic>Forewing dorsum</italic>: Forewing length: 15–17 mm, avg.: 16 mm, n = 7. Triangular, apical half of outer margin concave, apex falcate. Ground color gray with pink hue medially, overall lightly speckled by dark petiolate scales. Discal spot faintly marked by light gray. Apex marked by black scales above apical dash. Weakly concave postmedial line black, contrasting. Antemedial area lighter, submarginal area gray without pink hue, contrasting with pinkish medial area, postmedial lunule originating from apical dash, lunule follows postmedial line from apex to one third length of postmedial line where lunule sweeps outward toward wing margin, roughly forming 45 degree angle with postmedial line. Antemedial line faint or absent, if present, brown, undulating. <italic>Forewing venter</italic>: As in forewing dorsum but postmedial line fainter, antemedial line absent, small black discal spot present. <italic>Hindwing dorsum</italic>: Rounded with margin weakly pointed mesally, anal angle accentuated, similar coloration and patterning as forewings, postmedial lunule present, originating near anterior margin, sweeping outward and fading to marginal point, antemedial line absent, postmedial line straight except near anterior margin. <italic>Hindwing venter</italic>: Following similar pattern as forewing venter. <italic>Abdomen</italic>: As for genus. Coloration a continuation of grayish thoracic color. Midventral stripe absent. <italic>Genitalia</italic>: (Fig. <xref ref-type="fig" rid="F17">77</xref>) n = 5. Tegumen subtriangular, not constricted near base of gnathos. Vinculum broad, somewhat quadrate ventrally. Valves simple, relatively narrow, saccular and dorsal edges of valves with sharp tooth proximal to transtilla. Valves rounded or somewhat quadrate apically. Uncus somewhat triangular, apex quadrate. Gnathos as two sclerotized, somewhat boxing glove shaped, upturned, outward facing extensions. Juxtal processes roughly phallus length, not inwardly curved, parallel, curved toward phallus apex, flattened, lightly covered in short setae, pointed apically. Base of phallus with paired, stout, rounded, diverging lobes angled ventrally. Phallus simple, cylindrical, thin but somewhat engorged distally. Left edge of rolled phallus simple, without ridge like process, distal tip of phallus separated into two distinct points of varying length. Vesica bag-like. <bold>Female.</bold> Unknown.</p></tp:treatment-sec><tp:treatment-sec sec-type="Distribution"><title>Distribution</title><p>(Map <xref ref-type="fig" rid="F9">2</xref>). <italic><tp:taxon-name><tp:taxon-name-part taxon-name-part-type="genus">Menevia</tp:taxon-name-part> <tp:taxon-name-part taxon-name-part-type="species">menapia</tp:taxon-name-part></tp:taxon-name></italic> is so far known only from the Petén and Izabal Departments of eastern Guatemala and an adjacent area of Belize.</p></tp:treatment-sec><tp:treatment-sec sec-type="Etymology"><title>Etymology.</title><p>
              <italic><tp:taxon-name><tp:taxon-name-part taxon-name-part-type="genus">Menevia</tp:taxon-name-part> <tp:taxon-name-part taxon-name-part-type="species">menapia</tp:taxon-name-part></tp:taxon-name></italic> is named for the likely derivation of <italic><tp:taxon-name><tp:taxon-name-part taxon-name-part-type="genus">Menevia</tp:taxon-name-part></tp:taxon-name></italic>, Menapia. The etymology of Menapia, however, is less clear and may refer to an ancient Roman settlement supposed to have existed in Pembrokeshire, Wales or to a settlement inhabited by the Menapii people in Belgica.</p></tp:treatment-sec><tp:treatment-sec sec-type="Remarks"><title>Remarks.</title><p>This species, although very similar in external appearance and genitalia characteristics to the South American representatives of the <italic><tp:taxon-name><tp:taxon-name-part taxon-name-part-type="species">lucara</tp:taxon-name-part></tp:taxon-name></italic> species-group, especially the Amazonian <italic><tp:taxon-name><tp:taxon-name-part taxon-name-part-type="genus">Menevia</tp:taxon-name-part> <tp:taxon-name-part taxon-name-part-type="species">lucara</tp:taxon-name-part></tp:taxon-name></italic>, is separated by well over 2000 km land distance. Because of the extreme allopatry of <italic><tp:taxon-name><tp:taxon-name-part taxon-name-part-type="genus">Menevia</tp:taxon-name-part> <tp:taxon-name-part taxon-name-part-type="species">menapia</tp:taxon-name-part></tp:taxon-name></italic>, it is surprising that this new species differs so little from the wide-ranging, South American <italic><tp:taxon-name><tp:taxon-name-part taxon-name-part-type="genus">Menevia</tp:taxon-name-part> <tp:taxon-name-part taxon-name-part-type="species">lucara</tp:taxon-name-part></tp:taxon-name></italic>. Despite these similarities, the allopatry combined with the overall slightly smaller size, minor external differences, and the distinct genitalia differences, warrant the separation of these two similar species.</p><!--PageBreak--></tp:treatment-sec><tp:treatment-sec><!--Section generated to contain objects referenced in tp:taxon-treatment.--><fig id="F8" position="float" orientation="portrait"><label>Figures 18–29.</label><caption><p>
          <italic><tp:taxon-name><tp:taxon-name-part taxon-name-part-type="genus">Menevia</tp:taxon-name-part> <tp:taxon-name-part taxon-name-part-type="species">lucara</tp:taxon-name-part></tp:taxon-name></italic> species-group adults, <bold>a</bold> recto, <bold>b</bold> verso. <bold>18</bold> <italic><tp:taxon-name><tp:taxon-name-part taxon-name-part-type="genus">Menevia</tp:taxon-name-part> <tp:taxon-name-part taxon-name-part-type="species">lucara</tp:taxon-name-part></tp:taxon-name></italic> holotype ♂, French Guiana, St. Jean du Maroni (<named-content xmlns:xlink="http://www.w3.org/1999/xlink" content-type="dwc:institutional_code" xlink:type="simple">USNM</named-content>) <bold>19</bold> <italic><tp:taxon-name><tp:taxon-name-part taxon-name-part-type="genus">Menevia</tp:taxon-name-part> <tp:taxon-name-part taxon-name-part-type="species">lucara</tp:taxon-name-part></tp:taxon-name></italic> ♂, Brazil, Nova Olinda, Rio Purus (<abbrev xmlns:xlink="http://www.w3.org/1999/xlink" content-type="institution" xlink:title="Carnegie Museum of Natural History, Pittsburgh, Pennsylvania, USA" xlink:type="simple">CMNH</abbrev>) <bold>20</bold> <italic><tp:taxon-name><tp:taxon-name-part taxon-name-part-type="genus">Menevia</tp:taxon-name-part> <tp:taxon-name-part taxon-name-part-type="species">lucara</tp:taxon-name-part></tp:taxon-name></italic> ♂, Panama, Darien vic. Cerro Pirre, Rancho Frio (<abbrev xmlns:xlink="http://www.w3.org/1999/xlink" content-type="institution" xlink:title="Mississippi Entomological Museum, Mississippi State, Mississippi, USA" xlink:type="simple">MEM</abbrev>) <bold>21</bold> <italic><tp:taxon-name><tp:taxon-name-part taxon-name-part-type="genus">Menevia</tp:taxon-name-part> <tp:taxon-name-part taxon-name-part-type="species">lucara</tp:taxon-name-part></tp:taxon-name></italic> ♂, Colombia, Rio Dagua, 600-1000 m (<abbrev xmlns:xlink="http://www.w3.org/1999/xlink" content-type="institution" xlink:title="Museum für Naturkunde der Humboldt-Universität zu Berlin, Germany" xlink:type="simple">MNHU</abbrev>) <bold>22</bold> <italic><tp:taxon-name><tp:taxon-name-part taxon-name-part-type="genus">Menevia</tp:taxon-name-part> <tp:taxon-name-part taxon-name-part-type="species">lucara</tp:taxon-name-part></tp:taxon-name></italic> ♂, Ecuador, Esmeraldas, 27 km W Alto Tambo, 200 m (<abbrev xmlns:xlink="http://www.w3.org/1999/xlink" content-type="institution" xlink:title="Carnegie Museum of Natural History, Pittsburgh, Pennsylvania, USA" xlink:type="simple">CMNH</abbrev>) <bold>23</bold> <italic><tp:taxon-name><tp:taxon-name-part taxon-name-part-type="genus">Menevia</tp:taxon-name-part> <tp:taxon-name-part taxon-name-part-type="species">lucara</tp:taxon-name-part></tp:taxon-name></italic> ♀, French Guiana, Kourou Forest (<named-content xmlns:xlink="http://www.w3.org/1999/xlink" content-type="dwc:institutional_code" xlink:type="simple">MNHN</named-content>) <bold>24</bold> <italic><tp:taxon-name><tp:taxon-name-part taxon-name-part-type="genus">Menevia</tp:taxon-name-part> <tp:taxon-name-part taxon-name-part-type="species">menapia</tp:taxon-name-part></tp:taxon-name></italic> holotype ♂, Guatemala, Cayuga (<named-content xmlns:xlink="http://www.w3.org/1999/xlink" content-type="dwc:institutional_code" xlink:type="simple">USNM</named-content>) <bold>25</bold> <italic><tp:taxon-name><tp:taxon-name-part taxon-name-part-type="genus">Menevia</tp:taxon-name-part> <tp:taxon-name-part taxon-name-part-type="species">menapia</tp:taxon-name-part></tp:taxon-name></italic> paratype ♂, Belize, Punta Gorda (<named-content xmlns:xlink="http://www.w3.org/1999/xlink" content-type="dwc:institutional_code" xlink:type="simple">NHMUK</named-content>) <bold>26</bold> <italic><tp:taxon-name><tp:taxon-name-part taxon-name-part-type="genus">Menevia</tp:taxon-name-part> <tp:taxon-name-part taxon-name-part-type="species">menapia</tp:taxon-name-part></tp:taxon-name></italic> paratype ♂, Guatemala, Izabal, Finca la Firmeza (<named-content xmlns:xlink="http://www.w3.org/1999/xlink" content-type="dwc:institutional_code" xlink:type="simple">CUIC</named-content>) <bold>27</bold> <italic><tp:taxon-name><tp:taxon-name-part taxon-name-part-type="genus">Menevia</tp:taxon-name-part> <tp:taxon-name-part taxon-name-part-type="species">mielkei</tp:taxon-name-part></tp:taxon-name></italic> holotype ♂, Brazil, Minas Gerais, Estação Biológica de Caratinga, Caratinga [photo courtesy <abbrev xmlns:xlink="http://www.w3.org/1999/xlink" content-type="institution" xlink:title="Collection of Carlos G. C. Mielke, Curitiba, Paraná, Brazil" xlink:type="simple">CGCM</abbrev>] (<named-content xmlns:xlink="http://www.w3.org/1999/xlink" content-type="dwc:institutional_code" xlink:type="simple">DZUP</named-content>) <bold>28</bold> <italic><tp:taxon-name><tp:taxon-name-part taxon-name-part-type="genus">Menevia</tp:taxon-name-part> <tp:taxon-name-part taxon-name-part-type="species">mielkei</tp:taxon-name-part></tp:taxon-name></italic> paratype ♂, Brazil, Rio de Janeiro, Cachoeiras de Macacu, 700 m (<named-content xmlns:xlink="http://www.w3.org/1999/xlink" content-type="dwc:institutional_code" xlink:type="simple">USNM</named-content>) <bold>29</bold> <italic><tp:taxon-name><tp:taxon-name-part taxon-name-part-type="genus">Menevia</tp:taxon-name-part> <tp:taxon-name-part taxon-name-part-type="species">mielkei</tp:taxon-name-part></tp:taxon-name></italic> paratype ♀, Brazil, Rio de Janeiro, Sahy-Ramal de Mangaratiba [photo courtesy <abbrev xmlns:xlink="http://www.w3.org/1999/xlink" content-type="institution" xlink:title="Collection of Carlos G. C. Mielke, Curitiba, Paraná, Brazil" xlink:type="simple">CGCM</abbrev>] (<named-content xmlns:xlink="http://www.w3.org/1999/xlink" content-type="dwc:institutional_code" xlink:type="simple">DZUP</named-content>). Scale bar = 1 cm.</p></caption><graphic xmlns:xlink="http://www.w3.org/1999/xlink" xlink:href="zookeys-566-031-g008.jpg" position="float" orientation="portrait" xlink:type="simple" id="oo_78530.jpg"/></fig><fig id="F17" position="float" orientation="portrait"><label>Figures 72–81.</label><caption><p>
          <italic><tp:taxon-name><tp:taxon-name-part taxon-name-part-type="genus">Menevia</tp:taxon-name-part></tp:taxon-name></italic> male genitalia, <bold>a</bold> ventral, <bold>b</bold> lateral, <bold>c</bold> phallus [except Figures 80, 81]. <bold>72</bold> <italic><tp:taxon-name><tp:taxon-name-part taxon-name-part-type="genus">Menevia</tp:taxon-name-part> <tp:taxon-name-part taxon-name-part-type="species">lantona</tp:taxon-name-part></tp:taxon-name></italic>, French Guiana, Pied Saut, Oyapok River [St. Laurent diss.: 3-7-15:2] (<abbrev xmlns:xlink="http://www.w3.org/1999/xlink" content-type="institution" xlink:title="Carnegie Museum of Natural History, Pittsburgh, Pennsylvania, USA" xlink:type="simple">CMNH</abbrev>) <bold>73</bold> <italic><tp:taxon-name><tp:taxon-name-part taxon-name-part-type="genus">Menevia</tp:taxon-name-part> <tp:taxon-name-part taxon-name-part-type="species">rosea</tp:taxon-name-part></tp:taxon-name></italic> holotype, Ecuador, Napo, Simón Bolívar, 1200 m [St. Laurent diss.: 3-7-15:9, 73b inverted horizontally] (<abbrev xmlns:xlink="http://www.w3.org/1999/xlink" content-type="institution" xlink:title="Carnegie Museum of Natural History, Pittsburgh, Pennsylvania, USA" xlink:type="simple">CMNH</abbrev>) <bold>74</bold> <italic><tp:taxon-name><tp:taxon-name-part taxon-name-part-type="genus">Menevia</tp:taxon-name-part> <tp:taxon-name-part taxon-name-part-type="species">torvamessoria</tp:taxon-name-part></tp:taxon-name></italic> holotype, Peru, Puno, La Unión, 2000 ft [St. Laurent diss.: 6-29-15:4, 74b inverted horizontally] (<named-content xmlns:xlink="http://www.w3.org/1999/xlink" content-type="dwc:institutional_code" xlink:type="simple">NHMUK</named-content>) <bold>75</bold> <italic><tp:taxon-name><tp:taxon-name-part taxon-name-part-type="genus">Menevia</tp:taxon-name-part> <tp:taxon-name-part taxon-name-part-type="species">magna</tp:taxon-name-part></tp:taxon-name></italic> holotype, Brazil, Santa Catarina, São Bento do Sul, Rio Natal, 450 m [St. Laurent diss.: 6-16-15:1] (<named-content xmlns:xlink="http://www.w3.org/1999/xlink" content-type="dwc:institutional_code" xlink:type="simple">DZUP</named-content>) <bold>76</bold> <italic><tp:taxon-name><tp:taxon-name-part taxon-name-part-type="genus">Menevia</tp:taxon-name-part> <tp:taxon-name-part taxon-name-part-type="species">lucara</tp:taxon-name-part></tp:taxon-name></italic>, French Guiana, Mana River [St. Laurent diss.: 2-5-15:4] (<abbrev xmlns:xlink="http://www.w3.org/1999/xlink" content-type="institution" xlink:title="Carnegie Museum of Natural History, Pittsburgh, Pennsylvania, USA" xlink:type="simple">CMNH</abbrev>) <bold>77</bold> <italic><tp:taxon-name><tp:taxon-name-part taxon-name-part-type="genus">Menevia</tp:taxon-name-part> <tp:taxon-name-part taxon-name-part-type="species">menapia</tp:taxon-name-part></tp:taxon-name></italic> holotype, Guatemala, Cayuga [St. Laurent diss.: 9-7-14:1] (<named-content xmlns:xlink="http://www.w3.org/1999/xlink" content-type="dwc:institutional_code" xlink:type="simple">USNM</named-content>) <bold>78</bold> <italic><tp:taxon-name><tp:taxon-name-part taxon-name-part-type="genus">Menevia</tp:taxon-name-part> <tp:taxon-name-part taxon-name-part-type="species">mielkei</tp:taxon-name-part></tp:taxon-name></italic> paratype, Brazil, Rio de Janeiro, Cachoeiras de Macacu, 700 m [St. Laurent diss.: 2-5-15:11] (<named-content xmlns:xlink="http://www.w3.org/1999/xlink" content-type="dwc:institutional_code" xlink:type="simple">USNM</named-content>) <bold>79</bold> <italic><tp:taxon-name><tp:taxon-name-part taxon-name-part-type="genus">Menevia</tp:taxon-name-part> <tp:taxon-name-part taxon-name-part-type="species">ostia</tp:taxon-name-part></tp:taxon-name></italic>, Costa Rica, Guanacaste, Tajo Angeles, 540 m, 10-SRNP-4309 [St. Laurent diss.: 7-14-15:2] (<named-content xmlns:xlink="http://www.w3.org/1999/xlink" content-type="dwc:institutional_code" xlink:type="simple">USNM</named-content>) <bold>80</bold> <italic><tp:taxon-name><tp:taxon-name-part taxon-name-part-type="genus">Menevia</tp:taxon-name-part> <tp:taxon-name-part taxon-name-part-type="species">ostia</tp:taxon-name-part></tp:taxon-name></italic> phallus, French Guiana, Nouveau Chantier [St. Laurent 3-24-15:7] (<named-content xmlns:xlink="http://www.w3.org/1999/xlink" content-type="dwc:institutional_code" xlink:type="simple">USNM</named-content>) <bold>81</bold> <italic><tp:taxon-name><tp:taxon-name-part taxon-name-part-type="genus">Menevia</tp:taxon-name-part> <tp:taxon-name-part taxon-name-part-type="species">ostia</tp:taxon-name-part></tp:taxon-name></italic> phallus, Brazil, Espírito Santo, Linhares [St. Laurent 3-24-15:11] (<named-content xmlns:xlink="http://www.w3.org/1999/xlink" content-type="dwc:institutional_code" xlink:type="simple">USNM</named-content>). Scale bar = 1 mm.</p></caption><graphic xmlns:xlink="http://www.w3.org/1999/xlink" xlink:href="zookeys-566-031-g017.jpg" position="float" orientation="portrait" xlink:type="simple" id="oo_78539.jpg"/></fig><fig id="F9" position="float" orientation="portrait"><label>Map 2.</label><caption><p>
          <italic><tp:taxon-name><tp:taxon-name-part taxon-name-part-type="genus">Menevia</tp:taxon-name-part> <tp:taxon-name-part taxon-name-part-type="species">lucara</tp:taxon-name-part></tp:taxon-name></italic> species-group.</p></caption><graphic xmlns:xlink="http://www.w3.org/1999/xlink" xlink:href="zookeys-566-031-g009.jpg" position="float" orientation="portrait" xlink:type="simple" id="oo_78529.jpg"/></fig></tp:treatment-sec></tp:taxon-treatment>
