# Supplementary material for: Revision of the genus Menevia Schaus, 1928 (Lepidoptera, Mimallonoidea, Mimallonidae) with the description of 11 new species
Source: Zookeys. 2016 Feb 18;(566):31–116. doi: 10.3897/zookeys.566.6982 (PMC4797204; doi:10.3897/zookeys.566.6982)
Supplement: XML Treatment for Menevia mielkei [file zookeys.566.6982-treatment8.xml]

<!DOCTYPE tp:taxon-treatment
  PUBLIC "-//TaxonX//DTD Taxonomic Treatment Publishing DTD v0 20100105//EN" "tax-treatment-NSO.dtd">
<tp:taxon-treatment xmlns:tp="http://www.plazi.org/taxpub"><tp:treatment-meta><kwd-group><label>Taxon classification</label><kwd><named-content content-type="kingdom">Animalia</named-content></kwd><kwd><named-content content-type="order">Lepidoptera</named-content></kwd><kwd><named-content content-type="family">Mimallonidae</named-content></kwd></kwd-group><mixed-citation publication-type="journal"><person-group><name><surname>St. Laurent</surname><given-names>Ryan A.</given-names></name><name><surname>Dombroskie</surname><given-names>Jason J.</given-names></name></person-group><article-title>Revision of the genus <italic><tp:taxon-name><tp:taxon-name-part taxon-name-part-type="genus">Menevia</tp:taxon-name-part></tp:taxon-name></italic> Schaus, 1928 (<tp:taxon-name><tp:taxon-name-part taxon-name-part-type="order">Lepidoptera</tp:taxon-name-part></tp:taxon-name>, <tp:taxon-name><tp:taxon-name-part taxon-name-part-type="superfamily">Mimallonoidea</tp:taxon-name-part></tp:taxon-name>, <tp:taxon-name><tp:taxon-name-part taxon-name-part-type="family">Mimallonidae</tp:taxon-name-part></tp:taxon-name>) with the description of 11 new species</article-title><source>Zookeys</source><day>18</day><month>2</month><year>2016</year><volume>2016</volume><issue>566</issue><fpage>31</fpage><lpage>116</lpage><pub-id pub-id-type="doi">10.3897/zookeys.566.6982</pub-id></mixed-citation></tp:treatment-meta><tp:nomenclature><tp:taxon-name>
              <tp:taxon-name-part taxon-name-part-type="genus">Menevia</tp:taxon-name-part>
              <tp:taxon-name-part taxon-name-part-type="species">mielkei</tp:taxon-name-part>
              <object-id xmlns:xlink="http://www.w3.org/1999/xlink" content-type="zoobank" xlink:type="simple">http://zoobank.org/A8588B6A-EE9D-4D08-8ADD-ADAF7C90AA45</object-id>
            </tp:taxon-name><tp:taxon-status xmlns:xlink="http://www.w3.org/1999/xlink" xlink:type="simple">sp. n.</tp:taxon-status><xref ref-type="fig" rid="F2">Figs 2</xref><xref ref-type="fig" rid="F8">, 27–29</xref><xref ref-type="fig" rid="F17">, 78</xref><xref ref-type="fig" rid="F9">; Map 2</xref></tp:nomenclature><tp:treatment-sec sec-type="type material"><title>Type material.</title><p>
              <bold>Holotype</bold>, ♂: <bold>BRAZIL: Minas Gerais</bold>: 29-I--3-II-2003, Estação Biológica de Caratinga, Caratinga, MG, 400 m, Mielke &amp; Casagrande leg./ <abbrev xmlns:xlink="http://www.w3.org/1999/xlink" content-type="institution" xlink:title="Collection of Olaf Hermann Hendrik Mielke, Curitiba, Paraná, Brazil" xlink:type="simple">OM</abbrev> 61.563/ <abbrev xmlns:xlink="http://www.w3.org/1999/xlink" content-type="institution" xlink:title="Collection of Carlos G. C. Mielke, Curitiba, Paraná, Brazil" xlink:type="simple">CGCM</abbrev> diss.: <abbrev xmlns:xlink="http://www.w3.org/1999/xlink" content-type="institution" xlink:title="Collection of Olaf Hermann Hendrik Mielke, Curitiba, Paraná, Brazil" xlink:type="simple">OM</abbrev> 61.563/ HOLOTYPE male <italic><tp:taxon-name><tp:taxon-name-part taxon-name-part-type="genus">Menevia</tp:taxon-name-part> <tp:taxon-name-part taxon-name-part-type="species">mielkei</tp:taxon-name-part></tp:taxon-name></italic> St Laurent and Dombroskie, 2016 [handwritten red label] (donated to <named-content xmlns:xlink="http://www.w3.org/1999/xlink" content-type="dwc:institutional_code" xlink:type="simple">DZUP</named-content> by <abbrev xmlns:xlink="http://www.w3.org/1999/xlink" content-type="institution" xlink:title="Collection of Olaf Hermann Hendrik Mielke, Curitiba, Paraná, Brazil" xlink:type="simple">OM</abbrev>). Type locality: Brazil: Minas Gerais: Caratinga.</p><p>
              <bold>Paratypes</bold>, 13 ♂, 1 ♀: <bold>BRAZIL: Espírito Santo</bold>: 1 ♂, Linhares, 40 m: 05–09.IV.1992, V.O. Becker col., <named-content xmlns:xlink="http://www.w3.org/1999/xlink" content-type="dwc:institutional_code" xlink:type="simple">USNM</named-content>-Mimal: 2345, St. Laurent diss.: 2-5-15:12 (<named-content xmlns:xlink="http://www.w3.org/1999/xlink" content-type="dwc:institutional_code" xlink:type="simple">USNM</named-content>). <bold>Rio de Janeiro</bold>: 4 ♂, Angra-Jussaral: 25.XI.1935, coll. D’Almeida, No. 19.179 (<named-content xmlns:xlink="http://www.w3.org/1999/xlink" content-type="dwc:institutional_code" xlink:type="simple">DZUP</named-content>); 20.II.1936, 24.II.1936, D’Almeida, Oiticica &amp; A. Costa, ex. coll. D’Almeida, No. 19.176, 19.177, 19.178, DZ 32.702–32.705 (<named-content xmlns:xlink="http://www.w3.org/1999/xlink" content-type="dwc:institutional_code" xlink:type="simple">DZUP</named-content>). 1 ♂, Petrópolis, 650 m: 10–20.X.1985, V.O. Becker col., col. Becker 64840, <named-content xmlns:xlink="http://www.w3.org/1999/xlink" content-type="dwc:institutional_code" xlink:type="simple">USNM</named-content>-Mimal: 2344, St. Laurent diss.: 2-5-15:10 (<named-content xmlns:xlink="http://www.w3.org/1999/xlink" content-type="dwc:institutional_code" xlink:type="simple">USNM</named-content>). 2 ♂, Petrópolis: 7.IX.1928, 12.XI.1928, Gagarin leg., ex. col. Gagarin, DZ 32.706–32.707 (<named-content xmlns:xlink="http://www.w3.org/1999/xlink" content-type="dwc:institutional_code" xlink:type="simple">DZUP</named-content>). 3 ♂, Teresópolis, Barreira: 11.X.1955, 15.X.1955, 18.X.1955, ex. col. Gagarin, DZ 32.708–32.710 (<named-content xmlns:xlink="http://www.w3.org/1999/xlink" content-type="dwc:institutional_code" xlink:type="simple">DZUP</named-content>). 1 ♂, Cachoeiras de Macacu, 700 m: 23.I.1998, V.O. Becker col., col. Becker 113168, <named-content xmlns:xlink="http://www.w3.org/1999/xlink" content-type="dwc:institutional_code" xlink:type="simple">USNM</named-content>-Mimal: 2036, St. Laurent diss.: 2-5-15:11 (<named-content xmlns:xlink="http://www.w3.org/1999/xlink" content-type="dwc:institutional_code" xlink:type="simple">USNM</named-content>). 1 ♂, Cachoeiras de Macacu, Boca do Mato: 18.I.1998, N. Tangerini col., ex. coleção Nirton Tangerini, DZ 32.711 (<named-content xmlns:xlink="http://www.w3.org/1999/xlink" content-type="dwc:institutional_code" xlink:type="simple">DZUP</named-content>). 1 ♀, Sahy-Ramal de Mangaratiba [Saí]: 25.X.1932, coll. Ferr. d’Almeida, ex. coll. D’Almeida, No. 19.180, DZ 32.712 (<named-content xmlns:xlink="http://www.w3.org/1999/xlink" content-type="dwc:institutional_code" xlink:type="simple">DZUP</named-content>). – All paratypes with the following yellow label: PARATYPE male/female <italic><tp:taxon-name><tp:taxon-name-part taxon-name-part-type="genus">Menevia</tp:taxon-name-part> <tp:taxon-name-part taxon-name-part-type="species">mielkei</tp:taxon-name-part></tp:taxon-name></italic> St Laurent and Dombroskie, 2016.</p></tp:treatment-sec><tp:treatment-sec sec-type="Diagnosis"><title>Diagnosis.</title><p>Externally <italic><tp:taxon-name><tp:taxon-name-part taxon-name-part-type="genus">Menevia</tp:taxon-name-part> <tp:taxon-name-part taxon-name-part-type="species">mielkei</tp:taxon-name-part></tp:taxon-name></italic> is nearly identical to both <italic><tp:taxon-name><tp:taxon-name-part taxon-name-part-type="genus">Menevia</tp:taxon-name-part> <tp:taxon-name-part taxon-name-part-type="species">lucara</tp:taxon-name-part></tp:taxon-name></italic> and <italic><tp:taxon-name><tp:taxon-name-part taxon-name-part-type="genus">Menevia</tp:taxon-name-part> <tp:taxon-name-part taxon-name-part-type="species">menapia</tp:taxon-name-part></tp:taxon-name></italic>. The forewings of <italic><tp:taxon-name><tp:taxon-name-part taxon-name-part-type="genus">Menevia</tp:taxon-name-part> <tp:taxon-name-part taxon-name-part-type="species">mielkei</tp:taxon-name-part></tp:taxon-name></italic> are slightly narrower than in the other two species, most notably by the somewhat more acute apices. Genitalia are very useful however, in the diagnosis of <italic><tp:taxon-name><tp:taxon-name-part taxon-name-part-type="genus">Menevia</tp:taxon-name-part> <tp:taxon-name-part taxon-name-part-type="species">mielkei</tp:taxon-name-part></tp:taxon-name></italic>. In <italic><tp:taxon-name><tp:taxon-name-part taxon-name-part-type="genus">Menevia</tp:taxon-name-part> <tp:taxon-name-part taxon-name-part-type="species">mielkei</tp:taxon-name-part></tp:taxon-name></italic>, the uncus is more slender, the processes of the gnathos are extremely atrophied and thin, the phallus has a distinct dorsal ridge, the processes of the juxta are nearly vertically extended above the base of the phallus, not curved over its length, and the valves lack the saccular edge tooth. Furthermore, the lobes at the base of the phallus are much shorter and stouter than in <italic><tp:taxon-name><tp:taxon-name-part taxon-name-part-type="genus">Menevia</tp:taxon-name-part> <tp:taxon-name-part taxon-name-part-type="species">lucara</tp:taxon-name-part></tp:taxon-name></italic>, and in that way are more similar to <italic><tp:taxon-name><tp:taxon-name-part taxon-name-part-type="genus">Menevia</tp:taxon-name-part> <tp:taxon-name-part taxon-name-part-type="species">menapia</tp:taxon-name-part></tp:taxon-name></italic>.</p></tp:treatment-sec><tp:treatment-sec sec-type="Description"><title>Description.</title><p>
              <bold>Male.</bold> <italic>Head</italic>: Light gray, eyes large comprising about two-thirds of head area, eyes bordered posteriorly by somewhat reduced dark brown collar of scales reaching labial palpi, labial palpi small, segments weakly defined ventrally. Scape and pedicel tufted. <italic>Thorax</italic>: As for genus. Grayish. <italic>Legs</italic>: As for genus. Tibial spurs thin apically, terminal third not scaled, especially ventrally, weakly hooked. <italic>Forewing dorsum</italic>: Forewing length: 16–17 mm, avg.: 16.6 mm, n = 4. Triangular, apical half of outer margin deeply concave, slightly convex near tornus, apex acutely falcate. Ground color gray with pinkish-red to salmon hue especially near apical point of postmedial line and near discal region, overall lightly speckled by dark petiolate scales. Discal spot faintly marked by light gray. Apex marked by black scales above apical dash. Postmedial line straight, black-brown. Antemedial area lighter than medial area, submarginal area gray without pink hue, postmedial lunule originating from apical dash, lunule follows postmedial line from apex to roughly one third length of postmedial line where lunule sharply sweeps outwards toward wing margin, forming acute angle with postmedial line. Antemedial line very faint, brown, undulating. <italic>Forewing venter</italic>: As in forewing dorsum but postmedial line fainter, pinkish-red hue concentrated near costa and discal region, antemedial line absent, small black discal spot present. <italic>Hindwing dorsum</italic>: Rounded with margin weakly pointed mesally, anal angle accentuated, similar coloration and patterning as forewings, small black discal mark usually present, very vague postmedial lunules originating near anterior margin sweeping outward to marginal point, antemedial line absent, postmedial line straight or slightly concave. <italic>Hindwing venter</italic>: Following similar pattern as forewing venter, pinkish-red hue concentrated in anal region. <italic>Abdomen</italic>: As for genus. Coloration a continuation of grayish thoracic color. Midventral stripe absent. <italic>Genitalia</italic>: (Fig. <xref ref-type="fig" rid="F17">78</xref>) n = 4. Tegumen subtriangular, quadrate at base. Vinculum broad, quadrate ventrally. Valves simple, relatively narrow, saccular edge smooth. Valves rounded apically. Uncus elongated, apex quadrate. Gnathos as two thin, atrophied, lightly sclerotized, outward facing extensions. Juxtal processes angled nearly perpendicular to dorsal surface of phallus. Juxtal processes sharply tipped, lightly covered in setae. Base of phallus with paired, backwards facing, rounded, diverging lobes. Phallus thick, expanded mesally. Left edge of rolled phallus forms distinct ridge of varying shape, always covered in setae, distal tip of phallus separated into two distinct points of varying length. Vesica elongate, sac-like. <bold>Female.</bold> <italic>Head</italic>: As in male. <italic>Thorax</italic>: As in male. <italic>Legs</italic>: As in male. <italic>Forewing dorsum</italic>: Forewing length: about 21 mm, n = 1. As in male but broader, less falcate, pinkish hue more prominent, postmedial line bowed out slightly mesally. <italic>Forewing venter</italic>: As in forewing dorsum but postmedial line fainter, antemedial line absent, small black discal spot present. <italic>Hindwing dorsum</italic>: As in male but slightly more rounded, broader. <italic>Hindwing venter</italic>: Following similar pattern as forewing venter except lighter. <italic>Abdomen</italic>: As in male but stouter. <italic>Genitalia</italic>: Not examined.</p></tp:treatment-sec><tp:treatment-sec sec-type="Distribution"><title>Distribution.</title><p><italic><tp:taxon-name><tp:taxon-name-part taxon-name-part-type="genus">Menevia</tp:taxon-name-part> <tp:taxon-name-part taxon-name-part-type="species">mielkei</tp:taxon-name-part></tp:taxon-name></italic> is found in a small region of southeastern Brazil in the states of Rio de Janeiro, Espírito Santo, and adjacent eastern Minas Gerais. Whether or not this species is more widely distributed in the Brazilian Atlantic Forest is yet to be determined.</p></tp:treatment-sec><tp:treatment-sec sec-type="Etymology"><title>Etymology.</title><p>
              <italic><tp:taxon-name><tp:taxon-name-part taxon-name-part-type="genus">Menevia</tp:taxon-name-part> <tp:taxon-name-part taxon-name-part-type="species">mielkei</tp:taxon-name-part></tp:taxon-name></italic> is named after Carlos G. C. Mielke who provided extensive support and data throughout the process of writing this revision.</p></tp:treatment-sec><tp:treatment-sec sec-type="Remarks"><title>Remarks.</title><p>Like <italic><tp:taxon-name><tp:taxon-name-part taxon-name-part-type="genus">Menevia</tp:taxon-name-part> <tp:taxon-name-part taxon-name-part-type="species">menapia</tp:taxon-name-part></tp:taxon-name></italic>, <italic><tp:taxon-name><tp:taxon-name-part taxon-name-part-type="genus">Menevia</tp:taxon-name-part> <tp:taxon-name-part taxon-name-part-type="species">mielkei</tp:taxon-name-part></tp:taxon-name></italic> is very similar to the wide-ranging <italic><tp:taxon-name><tp:taxon-name-part taxon-name-part-type="genus">Menevia</tp:taxon-name-part> <tp:taxon-name-part taxon-name-part-type="species">lucara</tp:taxon-name-part></tp:taxon-name></italic>. Both <italic><tp:taxon-name><tp:taxon-name-part taxon-name-part-type="genus">Menevia</tp:taxon-name-part> <tp:taxon-name-part taxon-name-part-type="species">menapia</tp:taxon-name-part></tp:taxon-name></italic> and <italic><tp:taxon-name><tp:taxon-name-part taxon-name-part-type="genus">Menevia</tp:taxon-name-part> <tp:taxon-name-part taxon-name-part-type="species">mielkei</tp:taxon-name-part></tp:taxon-name></italic> are apparently restricted in distribution, both species being widely allopatric with <italic><tp:taxon-name><tp:taxon-name-part taxon-name-part-type="genus">Menevia</tp:taxon-name-part> <tp:taxon-name-part taxon-name-part-type="species">lucara</tp:taxon-name-part></tp:taxon-name></italic>. Of the three species in the <italic><tp:taxon-name><tp:taxon-name-part taxon-name-part-type="species">lucara</tp:taxon-name-part></tp:taxon-name></italic> species-group, <italic><tp:taxon-name><tp:taxon-name-part taxon-name-part-type="genus">Menevia</tp:taxon-name-part> <tp:taxon-name-part taxon-name-part-type="species">mielkei</tp:taxon-name-part></tp:taxon-name></italic> has the most distinct genitalia characters as outlined in the diagnosis. The dorsal ridge of the phallus is a common character in many other species of <italic><tp:taxon-name><tp:taxon-name-part taxon-name-part-type="genus">Menevia</tp:taxon-name-part></tp:taxon-name></italic>, but within the <italic><tp:taxon-name><tp:taxon-name-part taxon-name-part-type="species">lucara</tp:taxon-name-part></tp:taxon-name></italic> species-group, this ridge is only present in <italic><tp:taxon-name><tp:taxon-name-part taxon-name-part-type="genus">Menevia</tp:taxon-name-part> <tp:taxon-name-part taxon-name-part-type="species">mielkei</tp:taxon-name-part></tp:taxon-name></italic>.</p></tp:treatment-sec><tp:treatment-sec><!--Section generated to contain objects referenced in tp:taxon-treatment.--><fig id="F2" position="float" orientation="portrait"><label>Figure 2.</label><caption><p>Important male genitalia characters. <italic><tp:taxon-name><tp:taxon-name-part taxon-name-part-type="genus">Menevia</tp:taxon-name-part> <tp:taxon-name-part taxon-name-part-type="species">mielkei</tp:taxon-name-part></tp:taxon-name></italic>, holotype male, Brazil, Minas Gerais, Estação Biológica de Caratinga, Caratinga [<abbrev xmlns:xlink="http://www.w3.org/1999/xlink" content-type="institution" xlink:title="Collection of Carlos G. C. Mielke, Curitiba, Paraná, Brazil" xlink:type="simple">CGCM</abbrev> diss.: <abbrev xmlns:xlink="http://www.w3.org/1999/xlink" content-type="institution" xlink:title="Collection of Olaf Hermann Hendrik Mielke, Curitiba, Paraná, Brazil" xlink:type="simple">OM</abbrev> 61.563] (<named-content xmlns:xlink="http://www.w3.org/1999/xlink" content-type="dwc:institutional_code" xlink:type="simple">DZUP</named-content>). Photo courtesy of <abbrev xmlns:xlink="http://www.w3.org/1999/xlink" content-type="institution" xlink:title="Collection of Carlos G. C. Mielke, Curitiba, Paraná, Brazil" xlink:type="simple">CGCM</abbrev>. Scale bar = 1 mm.</p></caption><graphic xmlns:xlink="http://www.w3.org/1999/xlink" xlink:href="zookeys-566-031-g002.jpg" position="float" orientation="portrait" xlink:type="simple" id="oo_78523.jpg"/></fig><fig id="F8" position="float" orientation="portrait"><label>Figures 18–29.</label><caption><p>
          <italic><tp:taxon-name><tp:taxon-name-part taxon-name-part-type="genus">Menevia</tp:taxon-name-part> <tp:taxon-name-part taxon-name-part-type="species">lucara</tp:taxon-name-part></tp:taxon-name></italic> species-group adults, <bold>a</bold> recto, <bold>b</bold> verso. <bold>18</bold> <italic><tp:taxon-name><tp:taxon-name-part taxon-name-part-type="genus">Menevia</tp:taxon-name-part> <tp:taxon-name-part taxon-name-part-type="species">lucara</tp:taxon-name-part></tp:taxon-name></italic> holotype ♂, French Guiana, St. Jean du Maroni (<named-content xmlns:xlink="http://www.w3.org/1999/xlink" content-type="dwc:institutional_code" xlink:type="simple">USNM</named-content>) <bold>19</bold> <italic><tp:taxon-name><tp:taxon-name-part taxon-name-part-type="genus">Menevia</tp:taxon-name-part> <tp:taxon-name-part taxon-name-part-type="species">lucara</tp:taxon-name-part></tp:taxon-name></italic> ♂, Brazil, Nova Olinda, Rio Purus (<abbrev xmlns:xlink="http://www.w3.org/1999/xlink" content-type="institution" xlink:title="Carnegie Museum of Natural History, Pittsburgh, Pennsylvania, USA" xlink:type="simple">CMNH</abbrev>) <bold>20</bold> <italic><tp:taxon-name><tp:taxon-name-part taxon-name-part-type="genus">Menevia</tp:taxon-name-part> <tp:taxon-name-part taxon-name-part-type="species">lucara</tp:taxon-name-part></tp:taxon-name></italic> ♂, Panama, Darien vic. Cerro Pirre, Rancho Frio (<abbrev xmlns:xlink="http://www.w3.org/1999/xlink" content-type="institution" xlink:title="Mississippi Entomological Museum, Mississippi State, Mississippi, USA" xlink:type="simple">MEM</abbrev>) <bold>21</bold> <italic><tp:taxon-name><tp:taxon-name-part taxon-name-part-type="genus">Menevia</tp:taxon-name-part> <tp:taxon-name-part taxon-name-part-type="species">lucara</tp:taxon-name-part></tp:taxon-name></italic> ♂, Colombia, Rio Dagua, 600-1000 m (<abbrev xmlns:xlink="http://www.w3.org/1999/xlink" content-type="institution" xlink:title="Museum für Naturkunde der Humboldt-Universität zu Berlin, Germany" xlink:type="simple">MNHU</abbrev>) <bold>22</bold> <italic><tp:taxon-name><tp:taxon-name-part taxon-name-part-type="genus">Menevia</tp:taxon-name-part> <tp:taxon-name-part taxon-name-part-type="species">lucara</tp:taxon-name-part></tp:taxon-name></italic> ♂, Ecuador, Esmeraldas, 27 km W Alto Tambo, 200 m (<abbrev xmlns:xlink="http://www.w3.org/1999/xlink" content-type="institution" xlink:title="Carnegie Museum of Natural History, Pittsburgh, Pennsylvania, USA" xlink:type="simple">CMNH</abbrev>) <bold>23</bold> <italic><tp:taxon-name><tp:taxon-name-part taxon-name-part-type="genus">Menevia</tp:taxon-name-part> <tp:taxon-name-part taxon-name-part-type="species">lucara</tp:taxon-name-part></tp:taxon-name></italic> ♀, French Guiana, Kourou Forest (<named-content xmlns:xlink="http://www.w3.org/1999/xlink" content-type="dwc:institutional_code" xlink:type="simple">MNHN</named-content>) <bold>24</bold> <italic><tp:taxon-name><tp:taxon-name-part taxon-name-part-type="genus">Menevia</tp:taxon-name-part> <tp:taxon-name-part taxon-name-part-type="species">menapia</tp:taxon-name-part></tp:taxon-name></italic> holotype ♂, Guatemala, Cayuga (<named-content xmlns:xlink="http://www.w3.org/1999/xlink" content-type="dwc:institutional_code" xlink:type="simple">USNM</named-content>) <bold>25</bold> <italic><tp:taxon-name><tp:taxon-name-part taxon-name-part-type="genus">Menevia</tp:taxon-name-part> <tp:taxon-name-part taxon-name-part-type="species">menapia</tp:taxon-name-part></tp:taxon-name></italic> paratype ♂, Belize, Punta Gorda (<named-content xmlns:xlink="http://www.w3.org/1999/xlink" content-type="dwc:institutional_code" xlink:type="simple">NHMUK</named-content>) <bold>26</bold> <italic><tp:taxon-name><tp:taxon-name-part taxon-name-part-type="genus">Menevia</tp:taxon-name-part> <tp:taxon-name-part taxon-name-part-type="species">menapia</tp:taxon-name-part></tp:taxon-name></italic> paratype ♂, Guatemala, Izabal, Finca la Firmeza (<named-content xmlns:xlink="http://www.w3.org/1999/xlink" content-type="dwc:institutional_code" xlink:type="simple">CUIC</named-content>) <bold>27</bold> <italic><tp:taxon-name><tp:taxon-name-part taxon-name-part-type="genus">Menevia</tp:taxon-name-part> <tp:taxon-name-part taxon-name-part-type="species">mielkei</tp:taxon-name-part></tp:taxon-name></italic> holotype ♂, Brazil, Minas Gerais, Estação Biológica de Caratinga, Caratinga [photo courtesy <abbrev xmlns:xlink="http://www.w3.org/1999/xlink" content-type="institution" xlink:title="Collection of Carlos G. C. Mielke, Curitiba, Paraná, Brazil" xlink:type="simple">CGCM</abbrev>] (<named-content xmlns:xlink="http://www.w3.org/1999/xlink" content-type="dwc:institutional_code" xlink:type="simple">DZUP</named-content>) <bold>28</bold> <italic><tp:taxon-name><tp:taxon-name-part taxon-name-part-type="genus">Menevia</tp:taxon-name-part> <tp:taxon-name-part taxon-name-part-type="species">mielkei</tp:taxon-name-part></tp:taxon-name></italic> paratype ♂, Brazil, Rio de Janeiro, Cachoeiras de Macacu, 700 m (<named-content xmlns:xlink="http://www.w3.org/1999/xlink" content-type="dwc:institutional_code" xlink:type="simple">USNM</named-content>) <bold>29</bold> <italic><tp:taxon-name><tp:taxon-name-part taxon-name-part-type="genus">Menevia</tp:taxon-name-part> <tp:taxon-name-part taxon-name-part-type="species">mielkei</tp:taxon-name-part></tp:taxon-name></italic> paratype ♀, Brazil, Rio de Janeiro, Sahy-Ramal de Mangaratiba [photo courtesy <abbrev xmlns:xlink="http://www.w3.org/1999/xlink" content-type="institution" xlink:title="Collection of Carlos G. C. Mielke, Curitiba, Paraná, Brazil" xlink:type="simple">CGCM</abbrev>] (<named-content xmlns:xlink="http://www.w3.org/1999/xlink" content-type="dwc:institutional_code" xlink:type="simple">DZUP</named-content>). Scale bar = 1 cm.</p></caption><graphic xmlns:xlink="http://www.w3.org/1999/xlink" xlink:href="zookeys-566-031-g008.jpg" position="float" orientation="portrait" xlink:type="simple" id="oo_78530.jpg"/></fig><fig id="F17" position="float" orientation="portrait"><label>Figures 72–81.</label><caption><p>
          <italic><tp:taxon-name><tp:taxon-name-part taxon-name-part-type="genus">Menevia</tp:taxon-name-part></tp:taxon-name></italic> male genitalia, <bold>a</bold> ventral, <bold>b</bold> lateral, <bold>c</bold> phallus [except Figures 80, 81]. <bold>72</bold> <italic><tp:taxon-name><tp:taxon-name-part taxon-name-part-type="genus">Menevia</tp:taxon-name-part> <tp:taxon-name-part taxon-name-part-type="species">lantona</tp:taxon-name-part></tp:taxon-name></italic>, French Guiana, Pied Saut, Oyapok River [St. Laurent diss.: 3-7-15:2] (<abbrev xmlns:xlink="http://www.w3.org/1999/xlink" content-type="institution" xlink:title="Carnegie Museum of Natural History, Pittsburgh, Pennsylvania, USA" xlink:type="simple">CMNH</abbrev>) <bold>73</bold> <italic><tp:taxon-name><tp:taxon-name-part taxon-name-part-type="genus">Menevia</tp:taxon-name-part> <tp:taxon-name-part taxon-name-part-type="species">rosea</tp:taxon-name-part></tp:taxon-name></italic> holotype, Ecuador, Napo, Simón Bolívar, 1200 m [St. Laurent diss.: 3-7-15:9, 73b inverted horizontally] (<abbrev xmlns:xlink="http://www.w3.org/1999/xlink" content-type="institution" xlink:title="Carnegie Museum of Natural History, Pittsburgh, Pennsylvania, USA" xlink:type="simple">CMNH</abbrev>) <bold>74</bold> <italic><tp:taxon-name><tp:taxon-name-part taxon-name-part-type="genus">Menevia</tp:taxon-name-part> <tp:taxon-name-part taxon-name-part-type="species">torvamessoria</tp:taxon-name-part></tp:taxon-name></italic> holotype, Peru, Puno, La Unión, 2000 ft [St. Laurent diss.: 6-29-15:4, 74b inverted horizontally] (<named-content xmlns:xlink="http://www.w3.org/1999/xlink" content-type="dwc:institutional_code" xlink:type="simple">NHMUK</named-content>) <bold>75</bold> <italic><tp:taxon-name><tp:taxon-name-part taxon-name-part-type="genus">Menevia</tp:taxon-name-part> <tp:taxon-name-part taxon-name-part-type="species">magna</tp:taxon-name-part></tp:taxon-name></italic> holotype, Brazil, Santa Catarina, São Bento do Sul, Rio Natal, 450 m [St. Laurent diss.: 6-16-15:1] (<named-content xmlns:xlink="http://www.w3.org/1999/xlink" content-type="dwc:institutional_code" xlink:type="simple">DZUP</named-content>) <bold>76</bold> <italic><tp:taxon-name><tp:taxon-name-part taxon-name-part-type="genus">Menevia</tp:taxon-name-part> <tp:taxon-name-part taxon-name-part-type="species">lucara</tp:taxon-name-part></tp:taxon-name></italic>, French Guiana, Mana River [St. Laurent diss.: 2-5-15:4] (<abbrev xmlns:xlink="http://www.w3.org/1999/xlink" content-type="institution" xlink:title="Carnegie Museum of Natural History, Pittsburgh, Pennsylvania, USA" xlink:type="simple">CMNH</abbrev>) <bold>77</bold> <italic><tp:taxon-name><tp:taxon-name-part taxon-name-part-type="genus">Menevia</tp:taxon-name-part> <tp:taxon-name-part taxon-name-part-type="species">menapia</tp:taxon-name-part></tp:taxon-name></italic> holotype, Guatemala, Cayuga [St. Laurent diss.: 9-7-14:1] (<named-content xmlns:xlink="http://www.w3.org/1999/xlink" content-type="dwc:institutional_code" xlink:type="simple">USNM</named-content>) <bold>78</bold> <italic><tp:taxon-name><tp:taxon-name-part taxon-name-part-type="genus">Menevia</tp:taxon-name-part> <tp:taxon-name-part taxon-name-part-type="species">mielkei</tp:taxon-name-part></tp:taxon-name></italic> paratype, Brazil, Rio de Janeiro, Cachoeiras de Macacu, 700 m [St. Laurent diss.: 2-5-15:11] (<named-content xmlns:xlink="http://www.w3.org/1999/xlink" content-type="dwc:institutional_code" xlink:type="simple">USNM</named-content>) <bold>79</bold> <italic><tp:taxon-name><tp:taxon-name-part taxon-name-part-type="genus">Menevia</tp:taxon-name-part> <tp:taxon-name-part taxon-name-part-type="species">ostia</tp:taxon-name-part></tp:taxon-name></italic>, Costa Rica, Guanacaste, Tajo Angeles, 540 m, 10-SRNP-4309 [St. Laurent diss.: 7-14-15:2] (<named-content xmlns:xlink="http://www.w3.org/1999/xlink" content-type="dwc:institutional_code" xlink:type="simple">USNM</named-content>) <bold>80</bold> <italic><tp:taxon-name><tp:taxon-name-part taxon-name-part-type="genus">Menevia</tp:taxon-name-part> <tp:taxon-name-part taxon-name-part-type="species">ostia</tp:taxon-name-part></tp:taxon-name></italic> phallus, French Guiana, Nouveau Chantier [St. Laurent 3-24-15:7] (<named-content xmlns:xlink="http://www.w3.org/1999/xlink" content-type="dwc:institutional_code" xlink:type="simple">USNM</named-content>) <bold>81</bold> <italic><tp:taxon-name><tp:taxon-name-part taxon-name-part-type="genus">Menevia</tp:taxon-name-part> <tp:taxon-name-part taxon-name-part-type="species">ostia</tp:taxon-name-part></tp:taxon-name></italic> phallus, Brazil, Espírito Santo, Linhares [St. Laurent 3-24-15:11] (<named-content xmlns:xlink="http://www.w3.org/1999/xlink" content-type="dwc:institutional_code" xlink:type="simple">USNM</named-content>). Scale bar = 1 mm.</p></caption><graphic xmlns:xlink="http://www.w3.org/1999/xlink" xlink:href="zookeys-566-031-g017.jpg" position="float" orientation="portrait" xlink:type="simple" id="oo_78539.jpg"/></fig><fig id="F9" position="float" orientation="portrait"><label>Map 2.</label><caption><p>
          <italic><tp:taxon-name><tp:taxon-name-part taxon-name-part-type="genus">Menevia</tp:taxon-name-part> <tp:taxon-name-part taxon-name-part-type="species">lucara</tp:taxon-name-part></tp:taxon-name></italic> species-group.</p></caption><graphic xmlns:xlink="http://www.w3.org/1999/xlink" xlink:href="zookeys-566-031-g009.jpg" position="float" orientation="portrait" xlink:type="simple" id="oo_78529.jpg"/></fig></tp:treatment-sec></tp:taxon-treatment>
