# Supplementary material for: Revision of the genus Menevia Schaus, 1928 (Lepidoptera, Mimallonoidea, Mimallonidae) with the description of 11 new species
Source: Zookeys. 2016 Feb 18;(566):31–116. doi: 10.3897/zookeys.566.6982 (PMC4797204; doi:10.3897/zookeys.566.6982)
Supplement: XML Treatment for Menevia ostia [file zookeys.566.6982-treatment9.xml]

<!DOCTYPE tp:taxon-treatment
  PUBLIC "-//TaxonX//DTD Taxonomic Treatment Publishing DTD v0 20100105//EN" "tax-treatment-NSO.dtd">
<tp:taxon-treatment xmlns:tp="http://www.plazi.org/taxpub"><tp:treatment-meta><kwd-group><label>Taxon classification</label><kwd><named-content content-type="kingdom">Animalia</named-content></kwd><kwd><named-content content-type="order">Lepidoptera</named-content></kwd><kwd><named-content content-type="family">Mimallonidae</named-content></kwd></kwd-group><mixed-citation publication-type="journal"><person-group><name><surname>St. Laurent</surname><given-names>Ryan A.</given-names></name><name><surname>Dombroskie</surname><given-names>Jason J.</given-names></name></person-group><article-title>Revision of the genus <italic><tp:taxon-name><tp:taxon-name-part taxon-name-part-type="genus">Menevia</tp:taxon-name-part></tp:taxon-name></italic> Schaus, 1928 (<tp:taxon-name><tp:taxon-name-part taxon-name-part-type="order">Lepidoptera</tp:taxon-name-part></tp:taxon-name>, <tp:taxon-name><tp:taxon-name-part taxon-name-part-type="superfamily">Mimallonoidea</tp:taxon-name-part></tp:taxon-name>, <tp:taxon-name><tp:taxon-name-part taxon-name-part-type="family">Mimallonidae</tp:taxon-name-part></tp:taxon-name>) with the description of 11 new species</article-title><source>Zookeys</source><day>18</day><month>2</month><year>2016</year><volume>2016</volume><issue>566</issue><fpage>31</fpage><lpage>116</lpage><pub-id pub-id-type="doi">10.3897/zookeys.566.6982</pub-id></mixed-citation></tp:treatment-meta><tp:nomenclature><tp:taxon-name>
                <tp:taxon-name-part taxon-name-part-type="genus">Menevia</tp:taxon-name-part>
                <tp:taxon-name-part taxon-name-part-type="species">ostia</tp:taxon-name-part>
              </tp:taxon-name><tp:taxon-authority>(Druce, 1898)</tp:taxon-authority><tp:taxon-status xmlns:xlink="http://www.w3.org/1999/xlink" xlink:type="simple">comb. n.</tp:taxon-status><xref ref-type="fig" rid="F4">Figs 4</xref><xref ref-type="fig" rid="F5">, 5</xref><xref ref-type="fig" rid="F10">, 30–33</xref><xref ref-type="fig" rid="F10">, 36</xref><xref ref-type="fig" rid="F10">, 37</xref><xref ref-type="fig" rid="F17">, 79–81</xref><xref ref-type="fig" rid="F22">, 95</xref><xref ref-type="fig" rid="F11">; Map 3</xref><!--PageBreak--><tp:nomenclature-citation-list><tp:nomenclature-citation><tp:taxon-name><tp:taxon-name-part taxon-name-part-type="genus">Perophora</tp:taxon-name-part> <tp:taxon-name-part taxon-name-part-type="species">ostia</tp:taxon-name-part></tp:taxon-name><comment> Druce, 1898: 447; Tab. LXXXVIII, fig. 18 ♀</comment></tp:nomenclature-citation><tp:nomenclature-citation><tp:taxon-name><tp:taxon-name-part taxon-name-part-type="genus">Pamea</tp:taxon-name-part> <tp:taxon-name-part taxon-name-part-type="species">ostia</tp:taxon-name-part></tp:taxon-name><comment>; <xref ref-type="bibr" rid="B30">Schaus 1928</xref>: fig. ♀ 88g</comment></tp:nomenclature-citation><tp:nomenclature-citation><tp:taxon-name><tp:taxon-name-part taxon-name-part-type="genus">Pamea</tp:taxon-name-part> <tp:taxon-name-part taxon-name-part-type="species">ostia</tp:taxon-name-part></tp:taxon-name><comment>; <xref ref-type="bibr" rid="B1">Becker 1996</xref></comment></tp:nomenclature-citation><!--PageBreak--></tp:nomenclature-citation-list></tp:nomenclature><tp:treatment-sec sec-type="type material"><title>Type material.</title><p>
                <bold>Holotype</bold>, ♀: <bold>PANAMA</bold>: Chiriqui [Chiriquí]/ 855/ Coll. Staudinger/ Type/ <italic><tp:taxon-name><tp:taxon-name-part taxon-name-part-type="genus">Perophora</tp:taxon-name-part> <tp:taxon-name-part taxon-name-part-type="species">ostia</tp:taxon-name-part></tp:taxon-name></italic> ♀ type Druce/ Coll. Staudinger II.1178./ St. Laurent diss.: 7-14-15:1/ (<abbrev xmlns:xlink="http://www.w3.org/1999/xlink" content-type="institution" xlink:title="Museum für Naturkunde der Humboldt-Universität zu Berlin, Germany" xlink:type="simple">MNHU</abbrev>) [examined]. Type locality: Panama: Chiriquí.</p></tp:treatment-sec><tp:treatment-sec sec-type="Additional specimens examined"><title>Additional specimens examined.</title><p>(31 ♂, 15 ♀ total) <bold>BRAZIL: Espírito Santo</bold>: 9 ♂, Linhares, 40 m: 20–29.II.1992, 06.III.1993, 25–30.I.1998, V.O. Becker Col., Col. Becker 80930, 82945, 113493, <named-content xmlns:xlink="http://www.w3.org/1999/xlink" content-type="dwc:institutional_code" xlink:type="simple">USNM</named-content>-Mimal: 2053, 2054, 2310–2316, St. Laurent diss.: 3-24-15:9, 3-24-15:10, 3-24-15:11, 7-14-14:5, 7-14-15:6 (<named-content xmlns:xlink="http://www.w3.org/1999/xlink" content-type="dwc:institutional_code" xlink:type="simple">USNM</named-content>). <bold>Minas Gerais</bold>: 1 ♂, Estação Biológica de Caratinga, Caratinga, 400 m: 29.I.2003–3.II.2003, Mielke &amp; Casagrande leg. (<abbrev xmlns:xlink="http://www.w3.org/1999/xlink" content-type="institution" xlink:title="Collection of Olaf Hermann Hendrik Mielke, Curitiba, Paraná, Brazil" xlink:type="simple">OM</abbrev>). <bold>Pará</bold>: 2 ♀, Likely Belém: A.M. Moss, Rothschild Bequest 1939–1, BMNH(E) 1377143 (<named-content xmlns:xlink="http://www.w3.org/1999/xlink" content-type="dwc:institutional_code" xlink:type="simple">NHMUK</named-content>). <bold>Rio de Janeiro</bold>: 3 ♂, Petrópolis: 7.IV.1928, 6.IX.1959, 15.X.1963, Gagarin leg., ex. coll. Gagarin (<named-content xmlns:xlink="http://www.w3.org/1999/xlink" content-type="dwc:institutional_code" xlink:type="simple">DZUP</named-content>). <bold>COSTA RICA</bold> (all Costa Rican specimens ex. D. H. Janzen &amp; W. Hallwachs, Área de Conservación Guanacaste): <bold>Alajuela</bold>: 1 ♂, 1 ♀, Rio Blanco Abajo, <named-content xmlns:xlink="http://www.w3.org/1999/xlink" content-type="dwc:verbatimCoordinates" xlink:type="simple">10.90037, -85.37254</named-content>, 500 m: Voucher ♂: 05-SRNP-7880 [barcoded], collected: 18.XII.2005, emerged: 15.III.2006, food plant: <italic><tp:taxon-name><tp:taxon-name-part taxon-name-part-type="genus">Terminalia</tp:taxon-name-part> <tp:taxon-name-part taxon-name-part-type="species">oblonga</tp:taxon-name-part></tp:taxon-name></italic> (<named-content xmlns:xlink="http://www.w3.org/1999/xlink" content-type="dwc:institutional_code" xlink:type="simple">USNM</named-content>); Voucher ♀: 12-SRNP-4882 [barcoded], collected: 15.XI.2012, emerged: 12.V.2013, food plant: <italic><tp:taxon-name><tp:taxon-name-part taxon-name-part-type="genus">Terminalia</tp:taxon-name-part> <tp:taxon-name-part taxon-name-part-type="species">oblonga</tp:taxon-name-part></tp:taxon-name></italic> (<named-content xmlns:xlink="http://www.w3.org/1999/xlink" content-type="dwc:institutional_code" xlink:type="simple">USNM</named-content>). 1 ♂, Casa Leiva, <named-content xmlns:xlink="http://www.w3.org/1999/xlink" content-type="dwc:verbatimCoordinates" xlink:type="simple">10.94314, -85.31808</named-content>, 454 m: 17.IX.2009, light trap, Voucher: 09-SRNP-108159, St. Laurent diss.: 4-20-15:13 (<named-content xmlns:xlink="http://www.w3.org/1999/xlink" content-type="dwc:institutional_code" xlink:type="simple">USNM</named-content>). 1 ♂, “Jabalina, Manta Pizote,” <named-content xmlns:xlink="http://www.w3.org/1999/xlink" content-type="dwc:verbatimCoordinates" xlink:type="simple">10.97325, -85.31542</named-content>, 288 m: 30.VIII.2008, light trap, Voucher: 08-SRNP-105449 (<named-content xmlns:xlink="http://www.w3.org/1999/xlink" content-type="dwc:institutional_code" xlink:type="simple">USNM</named-content>). 1 ♂, Gallinazo, <named-content xmlns:xlink="http://www.w3.org/1999/xlink" content-type="dwc:verbatimCoordinates" xlink:type="simple">11.01825, -85.37199</named-content>, 360 m: Voucher: 11-SRNP-65684 [barcoded], collected: 21.VII.2011, emerged: 22.VIII.2011, food plant: <italic><tp:taxon-name><tp:taxon-name-part taxon-name-part-type="genus">Terminalia</tp:taxon-name-part> <tp:taxon-name-part taxon-name-part-type="species">amazonia</tp:taxon-name-part></tp:taxon-name></italic> (<named-content xmlns:xlink="http://www.w3.org/1999/xlink" content-type="dwc:institutional_code" xlink:type="simple">USNM</named-content>). 2 ♂, 1 ♀, Puente Palma, <named-content xmlns:xlink="http://www.w3.org/1999/xlink" content-type="dwc:verbatimCoordinates" xlink:type="simple">10.9163, -85.37869</named-content>, 460 m: Voucher ♂: 03-SRNP-34660 [barcoded], collected: 1.XII.2003, emerged: 16.I.2004, food plant: <italic><tp:taxon-name><tp:taxon-name-part taxon-name-part-type="genus">Terminalia</tp:taxon-name-part> <tp:taxon-name-part taxon-name-part-type="species">oblonga</tp:taxon-name-part></tp:taxon-name></italic> (<named-content xmlns:xlink="http://www.w3.org/1999/xlink" content-type="dwc:institutional_code" xlink:type="simple">USNM</named-content>); Voucher ♂: 03-SRNP-34659, collected: 1.XII.2003, emerged: 13.I.2004, food plant: <italic><tp:taxon-name><tp:taxon-name-part taxon-name-part-type="genus">Terminalia</tp:taxon-name-part> <tp:taxon-name-part taxon-name-part-type="species">oblonga</tp:taxon-name-part></tp:taxon-name></italic> (<named-content xmlns:xlink="http://www.w3.org/1999/xlink" content-type="dwc:institutional_code" xlink:type="simple">USNM</named-content>); Voucher ♀: 03-SRNP-34661, collected: 1.XII.2003, emerged: 20.I.2004, food plant: <italic><tp:taxon-name><tp:taxon-name-part taxon-name-part-type="genus">Terminalia</tp:taxon-name-part> <tp:taxon-name-part taxon-name-part-type="species">oblonga</tp:taxon-name-part></tp:taxon-name></italic> (<named-content xmlns:xlink="http://www.w3.org/1999/xlink" content-type="dwc:institutional_code" xlink:type="simple">USNM</named-content>). 1 ♂, 1 ♀, Tomatera: Voucher ♂: 12-SRNP-65485 [barcoded], collected: 16.VII.2012, emerged: 15.IX.2012, food plant: <italic><tp:taxon-name><tp:taxon-name-part taxon-name-part-type="genus">Terminalia</tp:taxon-name-part> <tp:taxon-name-part taxon-name-part-type="species">amazonia</tp:taxon-name-part></tp:taxon-name></italic>, St. Laurent diss.: 4-20-15:12 (<named-content xmlns:xlink="http://www.w3.org/1999/xlink" content-type="dwc:institutional_code" xlink:type="simple">USNM</named-content>); Voucher ♀: 12-SRNP-65488 [barcoded], collected: 16.VII.2012, emerged: 8.IX.2012, food plant: <italic><tp:taxon-name><tp:taxon-name-part taxon-name-part-type="genus">Terminalia</tp:taxon-name-part> <tp:taxon-name-part taxon-name-part-type="species">amazonia</tp:taxon-name-part></tp:taxon-name></italic>, St. Laurent diss.: 4-20-15:11 (<named-content xmlns:xlink="http://www.w3.org/1999/xlink" content-type="dwc:institutional_code" xlink:type="simple">USNM</named-content>). <bold>Guanacaste</bold>: 1 ♂, Sendero Puertas, <named-content xmlns:xlink="http://www.w3.org/1999/xlink" content-type="dwc:verbatimCoordinates" xlink:type="simple">11.01087, -85.48817</named-content>, 400 m: Voucher: 03-SRNP-18623, collected: 5.VIII.2003, emerged: 28.IX.2003, food plant: <italic><tp:taxon-name><tp:taxon-name-part taxon-name-part-type="genus">Terminalia</tp:taxon-name-part> <tp:taxon-name-part taxon-name-part-type="species">amazonia</tp:taxon-name-part></tp:taxon-name></italic>, St. Laurent diss.: 7-14:15:3 (<named-content xmlns:xlink="http://www.w3.org/1999/xlink" content-type="dwc:institutional_code" xlink:type="simple">USNM</named-content>). 1 ♂, 1 ♀, Pasmompa, <named-content xmlns:xlink="http://www.w3.org/1999/xlink" content-type="dwc:verbatimCoordinates" xlink:type="simple">11.01926, -85.40997</named-content>, 440 m: Voucher ♂: 07-SRNP-31642 [barcoded], collected: 8.III.2007, emerged: 1.VI.2007, food plant: <italic><tp:taxon-name><tp:taxon-name-part taxon-name-part-type="genus">Terminalia</tp:taxon-name-part> <tp:taxon-name-part taxon-name-part-type="species">amazonia</tp:taxon-name-part></tp:taxon-name></italic> (<named-content xmlns:xlink="http://www.w3.org/1999/xlink" content-type="dwc:institutional_code" xlink:type="simple">USNM</named-content>); Voucher ♀: 07-SRNP-31860 [barcoded], food plant: <italic><tp:taxon-name><tp:taxon-name-part taxon-name-part-type="genus">Terminalia</tp:taxon-name-part> <tp:taxon-name-part taxon-name-part-type="species">amazonia</tp:taxon-name-part></tp:taxon-name></italic>, St. Laurent diss.: 4-20-15:8 (<named-content xmlns:xlink="http://www.w3.org/1999/xlink" content-type="dwc:institutional_code" xlink:type="simple">USNM</named-content>). 1 ♂, Monte Cristo, <named-content xmlns:xlink="http://www.w3.org/1999/xlink" content-type="dwc:verbatimCoordinates" xlink:type="simple">11.01373, -85.42531</named-content>, 525 m: Voucher: 10-SRNP-21610 [barcoded], collected: 17.VII.2010, emerged: 14.IX.2010, food plant: <italic><tp:taxon-name><tp:taxon-name-part taxon-name-part-type="genus">Terminalia</tp:taxon-name-part> <tp:taxon-name-part taxon-name-part-type="species">amazonia</tp:taxon-name-part></tp:taxon-name></italic> (<named-content xmlns:xlink="http://www.w3.org/1999/xlink" content-type="dwc:institutional_code" xlink:type="simple">USNM</named-content>). 1 ♂, Tajo Angeles, <named-content xmlns:xlink="http://www.w3.org/1999/xlink" content-type="dwc:verbatimCoordinates" xlink:type="simple">10.86472, -85.41531</named-content>, 540 m: Voucher: 10-SRNP-4309 [barcoded], collected: 8.VIII.2010, emerged: 9.IX.2010, food plant: <italic><tp:taxon-name><tp:taxon-name-part taxon-name-part-type="genus">Terminalia</tp:taxon-name-part> <tp:taxon-name-part taxon-name-part-type="species">oblonga</tp:taxon-name-part></tp:taxon-name></italic>, St. Laurent diss.: 7-14-15:2 (<named-content xmlns:xlink="http://www.w3.org/1999/xlink" content-type="dwc:institutional_code" xlink:type="simple">USNM</named-content>). 1 ♂, Metereologico, <named-content xmlns:xlink="http://www.w3.org/1999/xlink" content-type="dwc:verbatimCoordinates" xlink:type="simple">11.00199, -85.46166</named-content>, 590 m: Voucher: 10-SRNP-21714 [barcoded], collected: 26.VII.2010, emerged: 29.VIII.2010, food plant: <italic><tp:taxon-name><tp:taxon-name-part taxon-name-part-type="genus">Terminalia</tp:taxon-name-part> <tp:taxon-name-part taxon-name-part-type="species">amazonia</tp:taxon-name-part></tp:taxon-name></italic>, St. Laurent diss.: 4-20-15:14 (<named-content xmlns:xlink="http://www.w3.org/1999/xlink" content-type="dwc:institutional_code" xlink:type="simple">USNM</named-content>). 1 ♂, 1 ♀, Casa Roberto, <!--PageBreak--><!--PageBreak--><named-content xmlns:xlink="http://www.w3.org/1999/xlink" content-type="dwc:verbatimCoordinates" xlink:type="simple">11.01095, -85.42094</named-content>, 520 m: Voucher ♂: 03-SRNP-20585 [barcoded], collected: 11.VIII.2003, food plant: <italic><tp:taxon-name><tp:taxon-name-part taxon-name-part-type="genus">Terminalia</tp:taxon-name-part> <tp:taxon-name-part taxon-name-part-type="species">amazonia</tp:taxon-name-part></tp:taxon-name></italic> (<named-content xmlns:xlink="http://www.w3.org/1999/xlink" content-type="dwc:institutional_code" xlink:type="simple">USNM</named-content>); Voucher ♀: 03-SRNP-20690, collected: 11.VIII.2003, emerged: 17.V.2004, food plant: <italic><tp:taxon-name><tp:taxon-name-part taxon-name-part-type="genus">Terminalia</tp:taxon-name-part> <tp:taxon-name-part taxon-name-part-type="species">amazonia</tp:taxon-name-part></tp:taxon-name></italic> (<named-content xmlns:xlink="http://www.w3.org/1999/xlink" content-type="dwc:institutional_code" xlink:type="simple">USNM</named-content>). 1 ♀, Mena Central, <named-content xmlns:xlink="http://www.w3.org/1999/xlink" content-type="dwc:verbatimCoordinates" xlink:type="simple">11.02991, -85.45364</named-content>, 345 m: Voucher: 01-SRNP-24319 [barcoded], collected: 29.XI.2001, St. Laurent diss.: 4-20-15:9 (<named-content xmlns:xlink="http://www.w3.org/1999/xlink" content-type="dwc:institutional_code" xlink:type="simple">USNM</named-content>). 1 ♀, Sendero Rotulo, <named-content xmlns:xlink="http://www.w3.org/1999/xlink" content-type="dwc:verbatimCoordinates" xlink:type="simple">11.01355, -85.42406</named-content>, 510 m: Voucher: 04-SRNP-34126 [barcoded], collected: 27.VII.2004, emerged: 5.IX.2004, food plant: <italic><tp:taxon-name><tp:taxon-name-part taxon-name-part-type="genus">Terminalia</tp:taxon-name-part> <tp:taxon-name-part taxon-name-part-type="species">amazonia</tp:taxon-name-part></tp:taxon-name></italic> (<named-content xmlns:xlink="http://www.w3.org/1999/xlink" content-type="dwc:institutional_code" xlink:type="simple">USNM</named-content>). 1 ♀, Camino Mangos, <named-content xmlns:xlink="http://www.w3.org/1999/xlink" content-type="dwc:verbatimCoordinates" xlink:type="simple">11.00766, -85.47926</named-content>, 480 m: Voucher: 03-SRNP-19176, collected: 12.VIII.2003, emerged: 13.IX.2003, food plant: <italic><tp:taxon-name><tp:taxon-name-part taxon-name-part-type="genus">Terminalia</tp:taxon-name-part> <tp:taxon-name-part taxon-name-part-type="species">amazonia</tp:taxon-name-part></tp:taxon-name></italic> (<named-content xmlns:xlink="http://www.w3.org/1999/xlink" content-type="dwc:institutional_code" xlink:type="simple">USNM</named-content>). 1 ♀, Maderos, 11.00494, -85.47491, 510 m: Voucher: 11-SRNP-20049 [barcoded], collected: 4.I.2011, emerged: 15.V.2004, food plant: <italic><tp:taxon-name><tp:taxon-name-part taxon-name-part-type="genus">Terminalia</tp:taxon-name-part> <tp:taxon-name-part taxon-name-part-type="species">amazonia</tp:taxon-name-part></tp:taxon-name></italic>, St. Laurent 4-20-15:10 (<named-content xmlns:xlink="http://www.w3.org/1999/xlink" content-type="dwc:institutional_code" xlink:type="simple">USNM</named-content>). <bold>FRENCH GUIANA</bold>: 1 ♂, Sinnamary, Piste a St. Elie, km. 24, 50 m: 20.II.1991, at lights, coll. C. Snyder, St. Laurent diss.: 3-24-15:6 (<named-content xmlns:xlink="http://www.w3.org/1999/xlink" content-type="dwc:institutional_code" xlink:type="simple">AMNH</named-content>). 1 ♂, Nouveau Chantier: Collection Le Moult, Dognin Collection, <named-content xmlns:xlink="http://www.w3.org/1999/xlink" content-type="dwc:institutional_code" xlink:type="simple">USNM</named-content>-Mimal: 2572, St. Laurent diss.: 3-24-15:7 (<named-content xmlns:xlink="http://www.w3.org/1999/xlink" content-type="dwc:institutional_code" xlink:type="simple">USNM</named-content>). 1 ♂, Piste Coralie PK 2: IV.1993, J. Navatte H. de Toulgoët (<named-content xmlns:xlink="http://www.w3.org/1999/xlink" content-type="dwc:institutional_code" xlink:type="simple">MNHN</named-content>). 1 ♀, Godebert Maroni: VII, Collection Le Moult, Ex. Coll. Ed. Brabant 1920, ex. Joicey Coll., Brit. Mus. 1925–157, BMNH(E) 1377145 (<named-content xmlns:xlink="http://www.w3.org/1999/xlink" content-type="dwc:institutional_code" xlink:type="simple">NHMUK</named-content>). 1 ♀, no additional locality data: Collection C. Bar, Ex. Oberthür Coll., Brit. Mus. 1927–3, BMNH(E) 1377140 (<named-content xmlns:xlink="http://www.w3.org/1999/xlink" content-type="dwc:institutional_code" xlink:type="simple">NHMUK</named-content>). <bold>PERU</bold>: 1 ♀, Junín, Chanchamayo: I-VIII.1901, Hoffmann, Rothschild Bequest 1939–1, BMNH(E) 1377144 (<named-content xmlns:xlink="http://www.w3.org/1999/xlink" content-type="dwc:institutional_code" xlink:type="simple">NHMUK</named-content>). <bold>SURINAME</bold>: 1 ♀, Paramaribo: 7.I.1955, Rf. [reared] <italic><tp:taxon-name><tp:taxon-name-part taxon-name-part-type="genus">Terminalia</tp:taxon-name-part> <tp:taxon-name-part taxon-name-part-type="species">catappa</tp:taxon-name-part></tp:taxon-name></italic> L., J.B.M van Dinther, <named-content xmlns:xlink="http://www.w3.org/1999/xlink" content-type="dwc:institutional_code" xlink:type="simple">USNM</named-content>-Mimal: 2612, St. Laurent diss.: 4-20-15:5 (<named-content xmlns:xlink="http://www.w3.org/1999/xlink" content-type="dwc:institutional_code" xlink:type="simple">USNM</named-content>). <bold>VENEZUELA</bold>: 1 ♂, Aragua, Rancho Grande, 1100 m: 22-31.VII.1967, R.W. Poole, <named-content xmlns:xlink="http://www.w3.org/1999/xlink" content-type="dwc:institutional_code" xlink:type="simple">USNM</named-content>-Mimal: 2739, St. Laurent diss.: 3-24-15:8 (<named-content xmlns:xlink="http://www.w3.org/1999/xlink" content-type="dwc:institutional_code" xlink:type="simple">USNM</named-content>). <bold>UNKNOWN</bold>: 1 ♂ specimen without locality label, but bears label with red “1” written in colored pencil, there was a similar label on an examined female from Suriname, <named-content xmlns:xlink="http://www.w3.org/1999/xlink" content-type="dwc:institutional_code" xlink:type="simple">USNM</named-content>-Mimal: 2613, St. Laurent diss.: 7-14-15:4 (<named-content xmlns:xlink="http://www.w3.org/1999/xlink" content-type="dwc:institutional_code" xlink:type="simple">USNM</named-content>).</p></tp:treatment-sec><tp:treatment-sec sec-type="Diagnosis"><title>Diagnosis.</title><p>
                <italic><tp:taxon-name><tp:taxon-name-part taxon-name-part-type="genus">Menevia</tp:taxon-name-part> <tp:taxon-name-part taxon-name-part-type="species">ostia</tp:taxon-name-part></tp:taxon-name></italic> can be differentiated from all other species-groups by the gold-yellow to pale yellow ground color with the contrasting silvery gray submarginal area with a small white accessory mark near the tornus. These traits combined with overall very weakly falcate forewings, distinguish <italic><tp:taxon-name><tp:taxon-name-part taxon-name-part-type="genus">Menevia</tp:taxon-name-part> <tp:taxon-name-part taxon-name-part-type="species">ostia</tp:taxon-name-part></tp:taxon-name></italic> from the similar <italic><tp:taxon-name><tp:taxon-name-part taxon-name-part-type="genus">Menevia</tp:taxon-name-part> <tp:taxon-name-part taxon-name-part-type="species">lantona</tp:taxon-name-part></tp:taxon-name></italic> but not necessarily from the similar <italic><tp:taxon-name><tp:taxon-name-part taxon-name-part-type="genus">Menevia</tp:taxon-name-part> <tp:taxon-name-part taxon-name-part-type="species">pallida</tp:taxon-name-part></tp:taxon-name></italic> and <italic><tp:taxon-name><tp:taxon-name-part taxon-name-part-type="genus">Menevia</tp:taxon-name-part> <tp:taxon-name-part taxon-name-part-type="species">parostia</tp:taxon-name-part></tp:taxon-name></italic> comb. n. to be diagnosed below. The width of the submarginal area of the hindwings of female <italic><tp:taxon-name><tp:taxon-name-part taxon-name-part-type="genus">Menevia</tp:taxon-name-part> <tp:taxon-name-part taxon-name-part-type="species">ostia</tp:taxon-name-part></tp:taxon-name></italic> is wider than in both <italic><tp:taxon-name><tp:taxon-name-part taxon-name-part-type="genus">Menevia</tp:taxon-name-part> <tp:taxon-name-part taxon-name-part-type="species">pallida</tp:taxon-name-part></tp:taxon-name></italic> and <italic><tp:taxon-name><tp:taxon-name-part taxon-name-part-type="genus">Menevia</tp:taxon-name-part> <tp:taxon-name-part taxon-name-part-type="species">parostia</tp:taxon-name-part></tp:taxon-name></italic> females. The postmedial line is situated at about midway along the length of the hindwing in <italic><tp:taxon-name><tp:taxon-name-part taxon-name-part-type="genus">Menevia</tp:taxon-name-part> <tp:taxon-name-part taxon-name-part-type="species">ostia</tp:taxon-name-part></tp:taxon-name></italic>, but is slightly closer to the wing margin in the other two species. Male genitalia are distinct, except when in comparison with <italic><tp:taxon-name><tp:taxon-name-part taxon-name-part-type="genus">Menevia</tp:taxon-name-part> <tp:taxon-name-part taxon-name-part-type="species">pallida</tp:taxon-name-part></tp:taxon-name></italic>, in that the apical end of the phallus is sharply downturned and the dorsal ridge of the phallus is highly variable, though always present. In females, the lateral portion of the prominently sclerotized VIII has appendicular apophyses dorsolaterally in addition to the apophyeses anteriores, distinguishing the females from a questionable female of <italic><tp:taxon-name><tp:taxon-name-part taxon-name-part-type="genus">Menevia</tp:taxon-name-part> <tp:taxon-name-part taxon-name-part-type="species">pallida</tp:taxon-name-part></tp:taxon-name></italic>, where the appendicular apophyses are absent.</p><!--PageBreak--></tp:treatment-sec><tp:treatment-sec sec-type="Description"><title>Description.</title><p>
                <bold>Male.</bold> <italic>Head</italic>: Straw or tan-gold colored, eyes bordered posteriorly by dark brown collar of scales reaching labial palpi, labial palpi small, segments somewhat well defined ventrally, dorsally with darker scales contrasting with overall lighter coloration. Scape and pedicel weakly tufted. <italic>Thorax</italic>: As for genus. Gold to pale, fading to straw. <italic>Legs</italic>: As for genus. Tibial spurs thin apically lightly to almost completely scaled. <italic>Forewing dorsum</italic>: Forewing length: 12.5–18.5 mm, avg.: 16.8 mm, n = 23. Triangular, apical half of outer margin weakly concave, apex slightly falcate. Ground color gold-yellow to pale yellow, overall very lightly speckled by dark petiolate scales. Discal spot faintly marked by silvery white. Apex marked by black scales above apical dash. Black postmedial line slightly concave, sometimes weakly undulating. Submarginal area silvery gray, postmedial lunule originating from near where apical dash meets postmedial line, white mark follows postmedial line from apex to one quarter length of postmedial line where mark smoothly curves outwards toward wing margin becoming diffuse, forming acute angle with postmedial line. White accessory mark present near tornus. Antemedial line very faint or absent, if present, brown, undulating. <italic>Forewing venter</italic>: As in forewing dorsum but postmedial line fainter, convex near tornus, antemedial line absent, small black, somewhat rounded or elongated discal spot present. <italic>Hindwing dorsum</italic>: Rounded, anal angle weakly accentuated, similar coloration and patterning as forewings, postmedial lunule vague or well defined, zigzagged, originating near anterior margin, following curvature of wing margin, not steeply swept to margin, antemedial area lighter, postmedial line straight, sometimes undulating near anal angle. <italic>Hindwing venter</italic>: Following similar pattern as forewing venter but lighter, discal mark absent, marginal area usually browner than surrounding area. <italic>Abdomen</italic>: As for genus. Coloration a continuation of thoracic color. Midventral stripe absent. <italic>Genitalia</italic>: (Figs <xref ref-type="fig" rid="F17">79–81</xref>) n = 14. Tegumen subtriangular. Vinculum narrow, somewhat quadrate. Valves asymmetrical, moderate in width, saccular edge of left valve with large triangular tooth proximal to transtilla, right valve with tooth much reduced in size to nearly absent, both valves with smaller mesal costal tooth immediately above saccular edge teeth. Valves somewhat indented mesally, rounded apically. Uncus teardrop-shaped, truncated apically, base variable in width, apex somewhat hooked. Gnathos as two, flattened, spade-shaped outward facing flaps, bent toward each other, tips nearly converging. Juxtal processes shorter than phallus, thin, flattened, slightly curved, smooth. Base of phallus with paired, rounded, diverging, backwards facing fingerlike lobes. Phallus variable, broad, dorsal ridge of varying shape. Left edge of phallus forms distinct ridge, either a rounded or rectangular hump mesally or extended along phallus length but always quadrate anteriorly forming distinct edge, distal tip of phallus downturned, separated into two distinct, bent points. Vesica elongated. <bold>Female.</bold> <italic>Head</italic>: As in male but scales more grayish, labial palpi longer, thinner, dorsally covered in fewer dark scales. <italic>Thorax</italic>: As in male. <italic>Legs</italic>: As in male but tibial spurs broader, more triangular. <italic>Forewing dorsum</italic>: Forewing length: 17.5–26 mm, avg.: 22.8 mm, n = 11. Coloration and patterning as in male but maculation stronger, silvery discal mark wider, wing shape broader, more elongate, ovoid. <italic>Forewing venter</italic>: As in forewing dorsum but usually darker, markings subdued, postmedial line much fainter, bent near tornus; antemedial line not present; <!--PageBreak-->elongate black discal spot present. <italic>Hindwing dorsum</italic>: As in male but broader, postmedial lunule proportionally larger, zigzagged pattern more obvious. Postmedial line situated midway along length of wing. <italic>Hindwing venter</italic>: Following similar pattern as forewing venter but lighter. <italic>Abdomen</italic>: As in male but stouter. Sternite of VIII as pair of elongated sclerotized bands sometimes widening toward posterior margin of VIII converging near anterior margin. Sclerotized bands may be parallel or bowed out midway along length. <italic>Genitalia</italic>: (Fig. <xref ref-type="fig" rid="F22">95</xref>) n = 6. VIII prominently sclerotized laterally, with appendicular apophyses dorsolaterally in addition to apophyeses anteriores. Tergite of VIII arch-like, converging mesally to form posteriorly directed point. Apophyses anteriores slightly shorter than apophyses posteriores. Lamella antevaginalis as wide, semicircular, sclerotized band. Ductus bursae short. Papillae anales rectangular or subtriangular when viewed ventrally, covered in short setae.</p></tp:treatment-sec><tp:treatment-sec sec-type="Distribution"><title>Distribution</title><p>(Map <xref ref-type="fig" rid="F11">3</xref>). <italic><tp:taxon-name><tp:taxon-name-part taxon-name-part-type="genus">Menevia</tp:taxon-name-part> <tp:taxon-name-part taxon-name-part-type="species">ostia</tp:taxon-name-part></tp:taxon-name></italic> is a widespread species, found in wet forests from Costa Rica and Panama, Peru, Suriname, French Guiana and the Brazilian Amazon in the state of Pará (the latter Brazilian state is not marked on Map <xref ref-type="fig" rid="F11">3</xref> due to uncertainty of a specific locale, but which was probably Belém (I. Kitching pers. comm.)). There is also one record from northern Venezuela. This species is apparently found in the Brazilian Atlantic Forest, but see remarks below. <italic><tp:taxon-name><tp:taxon-name-part taxon-name-part-type="genus">Menevia</tp:taxon-name-part> <tp:taxon-name-part taxon-name-part-type="species">ostia</tp:taxon-name-part></tp:taxon-name></italic> may range as far north as Belize as per a single report from Pook’s Hill, Belize. This interesting record is treated in more detail in the remarks.</p><fig id="F11" position="float" orientation="portrait"><label>Map 3.</label><caption><p>
          <italic><tp:taxon-name><tp:taxon-name-part taxon-name-part-type="genus">Menevia</tp:taxon-name-part> <tp:taxon-name-part taxon-name-part-type="species">ostia</tp:taxon-name-part></tp:taxon-name></italic> species-group.</p></caption><graphic xmlns:xlink="http://www.w3.org/1999/xlink" xlink:href="zookeys-566-031-g011.jpg" position="float" orientation="portrait" xlink:type="simple" id="oo_78531.jpg"/></fig></tp:treatment-sec><tp:treatment-sec sec-type="Natural history"><title>Natural history.</title><p>
                <italic><tp:taxon-name><tp:taxon-name-part taxon-name-part-type="genus">Menevia</tp:taxon-name-part> <tp:taxon-name-part taxon-name-part-type="species">ostia</tp:taxon-name-part></tp:taxon-name></italic> is one of the few species of <italic><tp:taxon-name><tp:taxon-name-part taxon-name-part-type="genus">Menevia</tp:taxon-name-part></tp:taxon-name></italic> with known host plant associations. Rearing records from D. Janzen &amp; W. Hallwachs show that <italic><tp:taxon-name><tp:taxon-name-part taxon-name-part-type="genus">Menevia</tp:taxon-name-part> <tp:taxon-name-part taxon-name-part-type="species">ostia</tp:taxon-name-part></tp:taxon-name></italic> feeds on both <italic><tp:taxon-name><tp:taxon-name-part taxon-name-part-type="genus">Terminalia</tp:taxon-name-part> <tp:taxon-name-part taxon-name-part-type="species">amazonia</tp:taxon-name-part></tp:taxon-name></italic> and <italic><tp:taxon-name><tp:taxon-name-part taxon-name-part-type="genus">Terminalia</tp:taxon-name-part> <tp:taxon-name-part taxon-name-part-type="species">oblonga</tp:taxon-name-part></tp:taxon-name></italic> (<tp:taxon-name><tp:taxon-name-part taxon-name-part-type="family">Combretaceae</tp:taxon-name-part></tp:taxon-name>). Additionally, a female specimen from Suriname at the <named-content xmlns:xlink="http://www.w3.org/1999/xlink" content-type="dwc:institutional_code" xlink:type="simple">USNM</named-content> bears a label referencing <italic><tp:taxon-name><tp:taxon-name-part taxon-name-part-type="genus">Terminalia</tp:taxon-name-part> <tp:taxon-name-part taxon-name-part-type="species">catappa</tp:taxon-name-part></tp:taxon-name></italic>, a known host plant of <italic><tp:taxon-name><tp:taxon-name-part taxon-name-part-type="genus">Menevia</tp:taxon-name-part> <tp:taxon-name-part taxon-name-part-type="species">plagiata</tp:taxon-name-part></tp:taxon-name></italic> (<xref ref-type="bibr" rid="B28">Raymundo 1919</xref>).</p><p>Furthermore, D. Janzen provided us access to photos of reared <italic><tp:taxon-name><tp:taxon-name-part taxon-name-part-type="genus">Menevia</tp:taxon-name-part> <tp:taxon-name-part taxon-name-part-type="species">ostia</tp:taxon-name-part></tp:taxon-name></italic>, published here for the first time (see Figs <xref ref-type="fig" rid="F4">4</xref>, <xref ref-type="fig" rid="F5">5</xref>). Larval coloration is quite striking, but shows the usual morphology and one of a number of case structures typical of <tp:taxon-name><tp:taxon-name-part taxon-name-part-type="family">Mimallonidae</tp:taxon-name-part></tp:taxon-name>.</p></tp:treatment-sec><tp:treatment-sec sec-type="Remarks"><title>Remarks.</title><p>Druce described <italic><tp:taxon-name><tp:taxon-name-part taxon-name-part-type="genus">Menevia</tp:taxon-name-part> <tp:taxon-name-part taxon-name-part-type="species">ostia</tp:taxon-name-part></tp:taxon-name></italic> at a time when most new <tp:taxon-name><tp:taxon-name-part taxon-name-part-type="family">Mimallonidae</tp:taxon-name-part></tp:taxon-name> that were being described were being placed in the now invalid, preoccupied genus <italic><tp:taxon-name><tp:taxon-name-part taxon-name-part-type="genus">Perophora</tp:taxon-name-part></tp:taxon-name></italic> Harris, 1841. Later, <xref ref-type="bibr" rid="B30">Schaus (1928)</xref> moved <italic><tp:taxon-name><tp:taxon-name-part taxon-name-part-type="genus">Perophora</tp:taxon-name-part> <tp:taxon-name-part taxon-name-part-type="species">ostia</tp:taxon-name-part></tp:taxon-name></italic> to the genus <italic><tp:taxon-name><tp:taxon-name-part taxon-name-part-type="genus">Pamea</tp:taxon-name-part></tp:taxon-name></italic> Walker, 1855, apparently based on wing venation, which along with other wing characteristics used by Schaus, are unreliable in assigning species to genera (<xref ref-type="bibr" rid="B34">St Laurent and Dombroskie 2015</xref>). Schaus made no mention of the striking similarity in appearance of <italic><tp:taxon-name><tp:taxon-name-part taxon-name-part-type="genus">Pamea</tp:taxon-name-part> <tp:taxon-name-part taxon-name-part-type="species">ostia</tp:taxon-name-part></tp:taxon-name></italic> to species placed in the genus <italic><tp:taxon-name><tp:taxon-name-part taxon-name-part-type="genus">Menevia</tp:taxon-name-part></tp:taxon-name></italic>.</p><p>Schaus’s assignment of <italic><tp:taxon-name><tp:taxon-name-part taxon-name-part-type="genus">Menevia</tp:taxon-name-part> <tp:taxon-name-part taxon-name-part-type="species">ostia</tp:taxon-name-part></tp:taxon-name></italic> (and <italic><tp:taxon-name><tp:taxon-name-part taxon-name-part-type="genus">Menevia</tp:taxon-name-part> <tp:taxon-name-part taxon-name-part-type="species">parostia</tp:taxon-name-part></tp:taxon-name></italic> comb. n.) to the genus <italic><tp:taxon-name><tp:taxon-name-part taxon-name-part-type="genus">Pamea</tp:taxon-name-part></tp:taxon-name></italic> is strange considering the resemblance of these two species to <italic><tp:taxon-name><tp:taxon-name-part taxon-name-part-type="genus">Menevia</tp:taxon-name-part> <tp:taxon-name-part taxon-name-part-type="species">lantona</tp:taxon-name-part></tp:taxon-name></italic>, a species that he described and designated as type species of <italic><tp:taxon-name><tp:taxon-name-part taxon-name-part-type="genus">Menevia</tp:taxon-name-part></tp:taxon-name></italic>, a genus that he also described. In comparing the genitalia of <italic><tp:taxon-name><tp:taxon-name-part taxon-name-part-type="genus">Menevia</tp:taxon-name-part> <tp:taxon-name-part taxon-name-part-type="species">ostia</tp:taxon-name-part></tp:taxon-name></italic> with the type species of <italic><tp:taxon-name><tp:taxon-name-part taxon-name-part-type="genus">Pamea</tp:taxon-name-part></tp:taxon-name></italic>, <italic><tp:taxon-name><tp:taxon-name-part taxon-name-part-type="genus">Pamea</tp:taxon-name-part> <tp:taxon-name-part taxon-name-part-type="species">albistriga</tp:taxon-name-part></tp:taxon-name></italic> Walker, 1855, the first author found the male genitalia of <italic><tp:taxon-name><tp:taxon-name-part taxon-name-part-type="genus">Menevia</tp:taxon-name-part> <tp:taxon-name-part taxon-name-part-type="species">ostia</tp:taxon-name-part></tp:taxon-name></italic> completely unlike those of <italic><tp:taxon-name><tp:taxon-name-part taxon-name-part-type="genus">Pamea</tp:taxon-name-part> <tp:taxon-name-part taxon-name-part-type="species">albistriga</tp:taxon-name-part></tp:taxon-name></italic>. The male genitalia of <italic><tp:taxon-name><tp:taxon-name-part taxon-name-part-type="genus">Pamea</tp:taxon-name-part> <tp:taxon-name-part taxon-name-part-type="species">albistriga</tp:taxon-name-part></tp:taxon-name></italic> are very simple in comparison with those of <italic><tp:taxon-name><tp:taxon-name-part taxon-name-part-type="genus">Menevia</tp:taxon-name-part> <tp:taxon-name-part taxon-name-part-type="species">ostia</tp:taxon-name-part></tp:taxon-name></italic> and <italic><tp:taxon-name><tp:taxon-name-part taxon-name-part-type="genus">Menevia</tp:taxon-name-part></tp:taxon-name></italic> as a whole. The phallus of <italic><tp:taxon-name><tp:taxon-name-part taxon-name-part-type="genus">Pamea</tp:taxon-name-part> <tp:taxon-name-part taxon-name-part-type="species">albistriga</tp:taxon-name-part></tp:taxon-name></italic> is simple and truncated apically, and lacking a fused juxta with extended superior processes as in <!--PageBreak--><italic><tp:taxon-name><tp:taxon-name-part taxon-name-part-type="genus">Menevia</tp:taxon-name-part> <tp:taxon-name-part taxon-name-part-type="species">ostia</tp:taxon-name-part></tp:taxon-name></italic> and all other <italic><tp:taxon-name><tp:taxon-name-part taxon-name-part-type="genus">Menevia</tp:taxon-name-part></tp:taxon-name></italic>. In <italic><tp:taxon-name><tp:taxon-name-part taxon-name-part-type="genus">Pamea</tp:taxon-name-part> <tp:taxon-name-part taxon-name-part-type="species">albistriga</tp:taxon-name-part></tp:taxon-name></italic> the vinculum is much more elongated, valves extremely simple, and the gnathos are atrophied. Genitalia alone offer enough support for the reassignment of <italic><tp:taxon-name><tp:taxon-name-part taxon-name-part-type="genus">Pamea</tp:taxon-name-part> <tp:taxon-name-part taxon-name-part-type="species">ostia</tp:taxon-name-part></tp:taxon-name></italic> to <italic><tp:taxon-name><tp:taxon-name-part taxon-name-part-type="genus">Menevia</tp:taxon-name-part></tp:taxon-name></italic> based on the presence of all generic autapomorphies. The external characters of <italic><tp:taxon-name><tp:taxon-name-part taxon-name-part-type="genus">Menevia</tp:taxon-name-part> <tp:taxon-name-part taxon-name-part-type="species">ostia</tp:taxon-name-part></tp:taxon-name></italic> are also sufficient for assigning this species to <italic><tp:taxon-name><tp:taxon-name-part taxon-name-part-type="genus">Menevia</tp:taxon-name-part></tp:taxon-name></italic>, namely the postmedial lunule and apical dash, both of which are readily apparent in <italic><tp:taxon-name><tp:taxon-name-part taxon-name-part-type="genus">Menevia</tp:taxon-name-part> <tp:taxon-name-part taxon-name-part-type="species">ostia</tp:taxon-name-part></tp:taxon-name></italic>.</p><p>Of the four <italic><tp:taxon-name><tp:taxon-name-part taxon-name-part-type="genus">Menevia</tp:taxon-name-part></tp:taxon-name></italic> species-groups, the <italic><tp:taxon-name><tp:taxon-name-part taxon-name-part-type="species">ostia</tp:taxon-name-part></tp:taxon-name></italic> species-group is the most difficult group to tease apart into different morphologically separable species. Phallic structure is an important character for species identification in <italic><tp:taxon-name><tp:taxon-name-part taxon-name-part-type="genus">Menevia</tp:taxon-name-part></tp:taxon-name></italic>, but each specimen of <italic><tp:taxon-name><tp:taxon-name-part taxon-name-part-type="genus">Menevia</tp:taxon-name-part> <tp:taxon-name-part taxon-name-part-type="species">ostia</tp:taxon-name-part></tp:taxon-name></italic> examined (n = 14) had a uniquely shaped dorsal phallic ridge, varying in structure from a singular rounded or rectangular hump, to a crest that follows the length of the phallus (compare Figs <xref ref-type="fig" rid="F17">79c</xref>, <xref ref-type="fig" rid="F17">80</xref>, and <xref ref-type="fig" rid="F17">81</xref>). There is some degree of geographic association with the phallus structure. For example, specimens from Costa Rica generally have a more hump-like phallic ridge whereas those from northern South America have more elongated crests along the length of the phallus. There is also a great deal of variation within a single given locality. Specimens from the state of Espírito Santo, Brazil, for example, seem to have dorsal phallic ridges almost intermediate between those found in Costa Rica and northern South America. Furthermore, specimens from the Atlantic Forest biome are paler than those from the rest of the distribution. However, <!--PageBreak-->a small number of specimens from Rio de Janeiro contradicted this apparent trend as they were darker and much more similar to Costa Rican populations.</p><p>This issue of blurred species boundaries is non-existent in the <italic><tp:taxon-name><tp:taxon-name-part taxon-name-part-type="species">lantona</tp:taxon-name-part></tp:taxon-name></italic> and <italic><tp:taxon-name><tp:taxon-name-part taxon-name-part-type="species">lucara</tp:taxon-name-part></tp:taxon-name></italic> species-groups. Both of these species-groups each have one species endemic to the Brazilian Atlantic Forests, and these endemic species each have unique genitalia and display minor but consistent external differences. The high degree of genitalia and external variation in <italic><tp:taxon-name><tp:taxon-name-part taxon-name-part-type="genus">Menevia</tp:taxon-name-part> <tp:taxon-name-part taxon-name-part-type="species">ostia</tp:taxon-name-part></tp:taxon-name></italic>, even from a single location, impedes our ability to locate species-specific traits. Molecular evidence may be able to offer more conclusive insights, but even then, material is greatly lacking for the <italic><tp:taxon-name><tp:taxon-name-part taxon-name-part-type="species">ostia</tp:taxon-name-part></tp:taxon-name></italic> species-group. Until more data is made available, it is more parsimonious to consider <italic><tp:taxon-name><tp:taxon-name-part taxon-name-part-type="genus">Menevia</tp:taxon-name-part> <tp:taxon-name-part taxon-name-part-type="species">ostia</tp:taxon-name-part></tp:taxon-name></italic> to be a wide-ranging, phenotypically homogeneous species with variable male genitalia.</p><p>
                <italic><tp:taxon-name><tp:taxon-name-part taxon-name-part-type="genus">Menevia</tp:taxon-name-part> <tp:taxon-name-part taxon-name-part-type="species">ostia</tp:taxon-name-part></tp:taxon-name></italic>, the very similar <italic><tp:taxon-name><tp:taxon-name-part taxon-name-part-type="genus">Menevia</tp:taxon-name-part> <tp:taxon-name-part taxon-name-part-type="species">parostia</tp:taxon-name-part></tp:taxon-name></italic> comb. n., and <italic><tp:taxon-name><tp:taxon-name-part taxon-name-part-type="genus">Menevia</tp:taxon-name-part> <tp:taxon-name-part taxon-name-part-type="species">pallida</tp:taxon-name-part></tp:taxon-name></italic>, are apparently distinct on the basis of female morphology and environment, with the latter species being restricted to drier regions of central South America. Only one record of <italic><tp:taxon-name><tp:taxon-name-part taxon-name-part-type="genus">Menevia</tp:taxon-name-part> <tp:taxon-name-part taxon-name-part-type="species">ostia</tp:taxon-name-part></tp:taxon-name></italic> exists from a dry region, a specimen from northern Venezuela. The genitalia of this specimen are surprisingly very similar to those of <italic><tp:taxon-name><tp:taxon-name-part taxon-name-part-type="genus">Menevia</tp:taxon-name-part> <tp:taxon-name-part taxon-name-part-type="species">pallida</tp:taxon-name-part></tp:taxon-name></italic>. A similar issue exists for the specimens from Espírito Santo. Although these specimens are consistently larger and paler than Costa Rican specimens, some specimens from Costa Rica are in fact, larger and paler than most others from similar localities.</p><p>Further complicating our understanding of the distributional boundaries of true <italic><tp:taxon-name><tp:taxon-name-part taxon-name-part-type="genus">Menevia</tp:taxon-name-part> <tp:taxon-name-part taxon-name-part-type="species">ostia</tp:taxon-name-part></tp:taxon-name></italic> is a male specimen resembling <italic><tp:taxon-name><tp:taxon-name-part taxon-name-part-type="genus">Menevia</tp:taxon-name-part> <tp:taxon-name-part taxon-name-part-type="species">ostia</tp:taxon-name-part></tp:taxon-name></italic> reported from Pook’s Hill, Belize (M. J. C. Barnes pers. comm.; color photo examined). This record is much farther north in Central America than any other records of the <italic><tp:taxon-name><tp:taxon-name-part taxon-name-part-type="species">ostia</tp:taxon-name-part></tp:taxon-name></italic> group. Only one other species of <italic><tp:taxon-name><tp:taxon-name-part taxon-name-part-type="genus">Menevia</tp:taxon-name-part></tp:taxon-name></italic> is known from Belize: <italic><tp:taxon-name><tp:taxon-name-part taxon-name-part-type="genus">Menevia</tp:taxon-name-part> <tp:taxon-name-part taxon-name-part-type="species">menapia</tp:taxon-name-part></tp:taxon-name></italic>. Unfortunately, this specimen is inaccessible to us and it cannot be dissected to determine if it is conspecific with <italic><tp:taxon-name><tp:taxon-name-part taxon-name-part-type="genus">Menevia</tp:taxon-name-part> <tp:taxon-name-part taxon-name-part-type="species">ostia</tp:taxon-name-part></tp:taxon-name></italic>, or if it perhaps represents an undescribed species. Regardless of the specific identity of this specimen, the <italic><tp:taxon-name><tp:taxon-name-part taxon-name-part-type="species">ostia</tp:taxon-name-part></tp:taxon-name></italic> species-group ranges at least as far north as Belize, perhaps making the extreme allopatry of <italic><tp:taxon-name><tp:taxon-name-part taxon-name-part-type="genus">Menevia</tp:taxon-name-part> <tp:taxon-name-part taxon-name-part-type="species">menapia</tp:taxon-name-part></tp:taxon-name></italic> less of a biogeographic oddity relative to the genus <italic><tp:taxon-name><tp:taxon-name-part taxon-name-part-type="genus">Menevia</tp:taxon-name-part></tp:taxon-name></italic> as a whole.</p></tp:treatment-sec><tp:treatment-sec><!--Section generated to contain objects referenced in tp:taxon-treatment.--><fig id="F4" position="float" orientation="portrait"><label>Figure 4.</label><caption><p>
          <italic><tp:taxon-name><tp:taxon-name-part taxon-name-part-type="genus">Menevia</tp:taxon-name-part> <tp:taxon-name-part taxon-name-part-type="species">ostia</tp:taxon-name-part></tp:taxon-name></italic> larva with case, lateral view. On unknown host plant, larval length = 33 mm, 13-SRNP-71165. Image courtesy of D. H. Janzen &amp; W. Hallwachs, used with permission.</p></caption><graphic xmlns:xlink="http://www.w3.org/1999/xlink" xlink:href="zookeys-566-031-g004.jpg" position="float" orientation="portrait" xlink:type="simple" id="oo_78526.jpg"/></fig><fig id="F5" position="float" orientation="portrait"><label>Figure 5.</label><caption><p>
          <italic><tp:taxon-name><tp:taxon-name-part taxon-name-part-type="genus">Menevia</tp:taxon-name-part> <tp:taxon-name-part taxon-name-part-type="species">ostia</tp:taxon-name-part></tp:taxon-name></italic> larva with case, anterior view. As for Fig. <xref ref-type="fig" rid="F4">4</xref>.</p></caption><graphic xmlns:xlink="http://www.w3.org/1999/xlink" xlink:href="zookeys-566-031-g005.jpg" position="float" orientation="portrait" xlink:type="simple" id="oo_78527.jpg"/></fig><fig id="F10" position="float" orientation="portrait"><label>Figures 30–41.</label><caption><p>
          <italic><tp:taxon-name><tp:taxon-name-part taxon-name-part-type="genus">Menevia</tp:taxon-name-part> <tp:taxon-name-part taxon-name-part-type="species">ostia</tp:taxon-name-part></tp:taxon-name></italic> species-group adults, <bold>a</bold> recto, <bold>b</bold> verso. <bold>30</bold> <italic><tp:taxon-name><tp:taxon-name-part taxon-name-part-type="genus">Menevia</tp:taxon-name-part> <tp:taxon-name-part taxon-name-part-type="species">ostia</tp:taxon-name-part></tp:taxon-name></italic> ♂, Costa Rica, Guanacaste, Tajo Angeles, 540 m, 10-SRNP-4309 (<named-content xmlns:xlink="http://www.w3.org/1999/xlink" content-type="dwc:institutional_code" xlink:type="simple">USNM</named-content>) <bold>31</bold> <italic><tp:taxon-name><tp:taxon-name-part taxon-name-part-type="genus">Menevia</tp:taxon-name-part> <tp:taxon-name-part taxon-name-part-type="species">ostia</tp:taxon-name-part></tp:taxon-name></italic> ♂, Costa Rica, Guanacaste, Sendero Puertas, 400 m, 03-SRNP-18623 (<named-content xmlns:xlink="http://www.w3.org/1999/xlink" content-type="dwc:institutional_code" xlink:type="simple">USNM</named-content>) <bold>32</bold> <italic><tp:taxon-name><tp:taxon-name-part taxon-name-part-type="genus">Menevia</tp:taxon-name-part> <tp:taxon-name-part taxon-name-part-type="species">ostia</tp:taxon-name-part></tp:taxon-name></italic> ♂, French Guiana, Sinnamary, Piste a St. Elie, km. 24, 50 m (<named-content xmlns:xlink="http://www.w3.org/1999/xlink" content-type="dwc:institutional_code" xlink:type="simple">AMNH</named-content>) <bold>33</bold> <italic><tp:taxon-name><tp:taxon-name-part taxon-name-part-type="genus">Menevia</tp:taxon-name-part> <tp:taxon-name-part taxon-name-part-type="species">ostia</tp:taxon-name-part></tp:taxon-name></italic> ♂, Brazil, Espírito Santo, Linhares, 40 m (<named-content xmlns:xlink="http://www.w3.org/1999/xlink" content-type="dwc:institutional_code" xlink:type="simple">USNM</named-content>) <bold>34</bold> <italic><tp:taxon-name><tp:taxon-name-part taxon-name-part-type="genus">Menevia</tp:taxon-name-part> <tp:taxon-name-part taxon-name-part-type="species">pallida</tp:taxon-name-part></tp:taxon-name></italic> holotype ♂, Brazil, Maranhão, Feira Nova do Maranhão, 480 m (<named-content xmlns:xlink="http://www.w3.org/1999/xlink" content-type="dwc:institutional_code" xlink:type="simple">DZUP</named-content>) <bold>35</bold> <italic><tp:taxon-name><tp:taxon-name-part taxon-name-part-type="genus">Menevia</tp:taxon-name-part> <tp:taxon-name-part taxon-name-part-type="species">pallida</tp:taxon-name-part></tp:taxon-name></italic> paratype ♂, Brazil, Maranhão, Feira Nova do Maranhão, 480 m (<abbrev xmlns:xlink="http://www.w3.org/1999/xlink" content-type="institution" xlink:title="Collection of Carlos G. C. Mielke, Curitiba, Paraná, Brazil" xlink:type="simple">CGCM</abbrev>) <bold>36</bold> <italic><tp:taxon-name><tp:taxon-name-part taxon-name-part-type="genus">Menevia</tp:taxon-name-part> <tp:taxon-name-part taxon-name-part-type="species">ostia</tp:taxon-name-part></tp:taxon-name></italic> holotype ♀, Panama, Chiriquí (<abbrev xmlns:xlink="http://www.w3.org/1999/xlink" content-type="institution" xlink:title="Museum für Naturkunde der Humboldt-Universität zu Berlin, Germany" xlink:type="simple">MNHU</abbrev>) <bold>37</bold> <italic><tp:taxon-name><tp:taxon-name-part taxon-name-part-type="genus">Menevia</tp:taxon-name-part> <tp:taxon-name-part taxon-name-part-type="species">ostia</tp:taxon-name-part></tp:taxon-name></italic> ♀, Costa Rica, Guanacaste, Sendero Rotulo, 510 m, 04-SRNP-34126 (<named-content xmlns:xlink="http://www.w3.org/1999/xlink" content-type="dwc:institutional_code" xlink:type="simple">USNM</named-content>) <bold>38</bold> <italic><tp:taxon-name><tp:taxon-name-part taxon-name-part-type="genus">Menevia</tp:taxon-name-part> <tp:taxon-name-part taxon-name-part-type="species">parostia</tp:taxon-name-part></tp:taxon-name></italic> holotype ♀, unknown locality (<named-content xmlns:xlink="http://www.w3.org/1999/xlink" content-type="dwc:institutional_code" xlink:type="simple">USNM</named-content>) <bold>39</bold> <italic><tp:taxon-name><tp:taxon-name-part taxon-name-part-type="genus">Menevia</tp:taxon-name-part> <tp:taxon-name-part taxon-name-part-type="species">pallida</tp:taxon-name-part></tp:taxon-name></italic> ♀ [questionable], Brazil, Minas Gerais, Lassance (<named-content xmlns:xlink="http://www.w3.org/1999/xlink" content-type="dwc:institutional_code" xlink:type="simple">CUIC</named-content>) <bold>40</bold> <italic><tp:taxon-name><tp:taxon-name-part taxon-name-part-type="genus">Menevia</tp:taxon-name-part> <tp:taxon-name-part taxon-name-part-type="species">pallida</tp:taxon-name-part></tp:taxon-name></italic> ♀, Brazil, Maranhão, Caixas, Reserva Ecol. Inhamum (<named-content xmlns:xlink="http://www.w3.org/1999/xlink" content-type="dwc:institutional_code" xlink:type="simple">CPAC</named-content>) <bold>41</bold> <italic><tp:taxon-name><tp:taxon-name-part taxon-name-part-type="genus">Menevia</tp:taxon-name-part> <tp:taxon-name-part taxon-name-part-type="species">pallida</tp:taxon-name-part></tp:taxon-name></italic> ♀ [questionable], Paraguay, Villarrica [photo couresty <named-content xmlns:xlink="http://www.w3.org/1999/xlink" content-type="dwc:institutional_code" xlink:type="simple">NHMUK</named-content>] (<named-content xmlns:xlink="http://www.w3.org/1999/xlink" content-type="dwc:institutional_code" xlink:type="simple">NHMUK</named-content>). Scale bar = 1 cm.</p></caption><graphic xmlns:xlink="http://www.w3.org/1999/xlink" xlink:href="zookeys-566-031-g010.jpg" position="float" orientation="portrait" xlink:type="simple" id="oo_78532.jpg"/></fig><fig id="F17" position="float" orientation="portrait"><label>Figures 72–81.</label><caption><p>
          <italic><tp:taxon-name><tp:taxon-name-part taxon-name-part-type="genus">Menevia</tp:taxon-name-part></tp:taxon-name></italic> male genitalia, <bold>a</bold> ventral, <bold>b</bold> lateral, <bold>c</bold> phallus [except Figures 80, 81]. <bold>72</bold> <italic><tp:taxon-name><tp:taxon-name-part taxon-name-part-type="genus">Menevia</tp:taxon-name-part> <tp:taxon-name-part taxon-name-part-type="species">lantona</tp:taxon-name-part></tp:taxon-name></italic>, French Guiana, Pied Saut, Oyapok River [St. Laurent diss.: 3-7-15:2] (<abbrev xmlns:xlink="http://www.w3.org/1999/xlink" content-type="institution" xlink:title="Carnegie Museum of Natural History, Pittsburgh, Pennsylvania, USA" xlink:type="simple">CMNH</abbrev>) <bold>73</bold> <italic><tp:taxon-name><tp:taxon-name-part taxon-name-part-type="genus">Menevia</tp:taxon-name-part> <tp:taxon-name-part taxon-name-part-type="species">rosea</tp:taxon-name-part></tp:taxon-name></italic> holotype, Ecuador, Napo, Simón Bolívar, 1200 m [St. Laurent diss.: 3-7-15:9, 73b inverted horizontally] (<abbrev xmlns:xlink="http://www.w3.org/1999/xlink" content-type="institution" xlink:title="Carnegie Museum of Natural History, Pittsburgh, Pennsylvania, USA" xlink:type="simple">CMNH</abbrev>) <bold>74</bold> <italic><tp:taxon-name><tp:taxon-name-part taxon-name-part-type="genus">Menevia</tp:taxon-name-part> <tp:taxon-name-part taxon-name-part-type="species">torvamessoria</tp:taxon-name-part></tp:taxon-name></italic> holotype, Peru, Puno, La Unión, 2000 ft [St. Laurent diss.: 6-29-15:4, 74b inverted horizontally] (<named-content xmlns:xlink="http://www.w3.org/1999/xlink" content-type="dwc:institutional_code" xlink:type="simple">NHMUK</named-content>) <bold>75</bold> <italic><tp:taxon-name><tp:taxon-name-part taxon-name-part-type="genus">Menevia</tp:taxon-name-part> <tp:taxon-name-part taxon-name-part-type="species">magna</tp:taxon-name-part></tp:taxon-name></italic> holotype, Brazil, Santa Catarina, São Bento do Sul, Rio Natal, 450 m [St. Laurent diss.: 6-16-15:1] (<named-content xmlns:xlink="http://www.w3.org/1999/xlink" content-type="dwc:institutional_code" xlink:type="simple">DZUP</named-content>) <bold>76</bold> <italic><tp:taxon-name><tp:taxon-name-part taxon-name-part-type="genus">Menevia</tp:taxon-name-part> <tp:taxon-name-part taxon-name-part-type="species">lucara</tp:taxon-name-part></tp:taxon-name></italic>, French Guiana, Mana River [St. Laurent diss.: 2-5-15:4] (<abbrev xmlns:xlink="http://www.w3.org/1999/xlink" content-type="institution" xlink:title="Carnegie Museum of Natural History, Pittsburgh, Pennsylvania, USA" xlink:type="simple">CMNH</abbrev>) <bold>77</bold> <italic><tp:taxon-name><tp:taxon-name-part taxon-name-part-type="genus">Menevia</tp:taxon-name-part> <tp:taxon-name-part taxon-name-part-type="species">menapia</tp:taxon-name-part></tp:taxon-name></italic> holotype, Guatemala, Cayuga [St. Laurent diss.: 9-7-14:1] (<named-content xmlns:xlink="http://www.w3.org/1999/xlink" content-type="dwc:institutional_code" xlink:type="simple">USNM</named-content>) <bold>78</bold> <italic><tp:taxon-name><tp:taxon-name-part taxon-name-part-type="genus">Menevia</tp:taxon-name-part> <tp:taxon-name-part taxon-name-part-type="species">mielkei</tp:taxon-name-part></tp:taxon-name></italic> paratype, Brazil, Rio de Janeiro, Cachoeiras de Macacu, 700 m [St. Laurent diss.: 2-5-15:11] (<named-content xmlns:xlink="http://www.w3.org/1999/xlink" content-type="dwc:institutional_code" xlink:type="simple">USNM</named-content>) <bold>79</bold> <italic><tp:taxon-name><tp:taxon-name-part taxon-name-part-type="genus">Menevia</tp:taxon-name-part> <tp:taxon-name-part taxon-name-part-type="species">ostia</tp:taxon-name-part></tp:taxon-name></italic>, Costa Rica, Guanacaste, Tajo Angeles, 540 m, 10-SRNP-4309 [St. Laurent diss.: 7-14-15:2] (<named-content xmlns:xlink="http://www.w3.org/1999/xlink" content-type="dwc:institutional_code" xlink:type="simple">USNM</named-content>) <bold>80</bold> <italic><tp:taxon-name><tp:taxon-name-part taxon-name-part-type="genus">Menevia</tp:taxon-name-part> <tp:taxon-name-part taxon-name-part-type="species">ostia</tp:taxon-name-part></tp:taxon-name></italic> phallus, French Guiana, Nouveau Chantier [St. Laurent 3-24-15:7] (<named-content xmlns:xlink="http://www.w3.org/1999/xlink" content-type="dwc:institutional_code" xlink:type="simple">USNM</named-content>) <bold>81</bold> <italic><tp:taxon-name><tp:taxon-name-part taxon-name-part-type="genus">Menevia</tp:taxon-name-part> <tp:taxon-name-part taxon-name-part-type="species">ostia</tp:taxon-name-part></tp:taxon-name></italic> phallus, Brazil, Espírito Santo, Linhares [St. Laurent 3-24-15:11] (<named-content xmlns:xlink="http://www.w3.org/1999/xlink" content-type="dwc:institutional_code" xlink:type="simple">USNM</named-content>). Scale bar = 1 mm.</p></caption><graphic xmlns:xlink="http://www.w3.org/1999/xlink" xlink:href="zookeys-566-031-g017.jpg" position="float" orientation="portrait" xlink:type="simple" id="oo_78539.jpg"/></fig><fig id="F22" position="float" orientation="portrait"><label>Figures 92–97.</label><caption><p>
          <italic><tp:taxon-name><tp:taxon-name-part taxon-name-part-type="genus">Menevia</tp:taxon-name-part></tp:taxon-name></italic> female genitalia, <bold>a</bold> ventral, <bold>b</bold> VIII tergite detail. <bold>92</bold> <italic><tp:taxon-name><tp:taxon-name-part taxon-name-part-type="genus">Menevia</tp:taxon-name-part> <tp:taxon-name-part taxon-name-part-type="species">lantona</tp:taxon-name-part></tp:taxon-name></italic>, French Guiana, St. Jean du Maroni, [St. Laurent diss.: 7-8-15:1] (<named-content xmlns:xlink="http://www.w3.org/1999/xlink" content-type="dwc:institutional_code" xlink:type="simple">USNM</named-content>) <bold>93</bold> <italic><tp:taxon-name><tp:taxon-name-part taxon-name-part-type="genus">Menevia</tp:taxon-name-part> <tp:taxon-name-part taxon-name-part-type="species">magna</tp:taxon-name-part></tp:taxon-name></italic> paratype, Brazil, Santa Catarina, Dalbérgia [St. Laurent diss.: 3-7-15:15] (<named-content xmlns:xlink="http://www.w3.org/1999/xlink" content-type="dwc:institutional_code" xlink:type="simple">CUIC</named-content>) <bold>94</bold> <italic><tp:taxon-name><tp:taxon-name-part taxon-name-part-type="genus">Menevia</tp:taxon-name-part> <tp:taxon-name-part taxon-name-part-type="species">lucara</tp:taxon-name-part></tp:taxon-name></italic>, French Guiana, Kourou Forest [St. Laurent diss.: 5-22-15:1] (<named-content xmlns:xlink="http://www.w3.org/1999/xlink" content-type="dwc:institutional_code" xlink:type="simple">MNHN</named-content>) <bold>95</bold> <italic><tp:taxon-name><tp:taxon-name-part taxon-name-part-type="genus">Menevia</tp:taxon-name-part> <tp:taxon-name-part taxon-name-part-type="species">ostia</tp:taxon-name-part></tp:taxon-name></italic>, Costa Rica, Guanacaste, Mena Central, 345 m, Voucher: 01-SRNP-24319 [St. Laurent diss.: 4-20-15:9] (<named-content xmlns:xlink="http://www.w3.org/1999/xlink" content-type="dwc:institutional_code" xlink:type="simple">USNM</named-content>) <bold>96</bold> <italic><tp:taxon-name><tp:taxon-name-part taxon-name-part-type="genus">Menevia</tp:taxon-name-part> <tp:taxon-name-part taxon-name-part-type="species">parostia</tp:taxon-name-part></tp:taxon-name></italic> holotype, unknown locality [St. Laurent diss.: 4-20-15:7] (<named-content xmlns:xlink="http://www.w3.org/1999/xlink" content-type="dwc:institutional_code" xlink:type="simple">USNM</named-content>) <bold>98</bold> <italic><tp:taxon-name><tp:taxon-name-part taxon-name-part-type="genus">Menevia</tp:taxon-name-part> <tp:taxon-name-part taxon-name-part-type="species">pallida</tp:taxon-name-part></tp:taxon-name></italic> [questionable], Brazil, Minas Gerais, Lassance [St. Laurent diss.: 4-20-15:6] (<named-content xmlns:xlink="http://www.w3.org/1999/xlink" content-type="dwc:institutional_code" xlink:type="simple">CUIC</named-content>). Scale bar = 1 mm.</p></caption><graphic xmlns:xlink="http://www.w3.org/1999/xlink" xlink:href="zookeys-566-031-g022.jpg" position="float" orientation="portrait" xlink:type="simple" id="oo_78543.jpg"/></fig></tp:treatment-sec><ref-list><ref id="B30"><mixed-citation xmlns:xlink="http://www.w3.org/1999/xlink" xlink:type="simple">
          <person-group><name name-style="western"><surname>Schaus</surname><given-names>W</given-names></name></person-group> (<year>1928</year>) <article-title>Familie <tp:taxon-name><tp:taxon-name-part taxon-name-part-type="family">Mimallonidae</tp:taxon-name-part></tp:taxon-name>.</article-title> In: <person-group><name name-style="western"><surname>Seitz</surname><given-names>A</given-names></name></person-group> (<role>Ed.</role>) <source>Die Gross-Schmetterlinge der Erde. 6. Die amerikanischen Spinner und Schwärmer</source>. <publisher-name>A. Kernen</publisher-name>, <publisher-loc>Stuttgart</publisher-loc>, <fpage>635</fpage>–<lpage>672</lpage>.</mixed-citation></ref><ref id="B1"><mixed-citation xmlns:xlink="http://www.w3.org/1999/xlink" xlink:type="simple">
          <person-group><name name-style="western"><surname>Becker</surname><given-names>VO</given-names></name></person-group> (<year>1996</year>) <chapter-title><tp:taxon-name><tp:taxon-name-part taxon-name-part-type="family">Mimallonidae</tp:taxon-name-part></tp:taxon-name>.</chapter-title> In: <person-group><name name-style="western"><surname>Heppner</surname><given-names>JB</given-names></name><etal>et al.</etal></person-group> (<role>Eds</role>) <source>Atlas of Neotropical <tp:taxon-name><tp:taxon-name-part taxon-name-part-type="order">Lepidoptera</tp:taxon-name-part></tp:taxon-name>, Checklist. Part 4B. <tp:taxon-name><tp:taxon-name-part taxon-name-part-type="superfamily">Drepanoidea</tp:taxon-name-part></tp:taxon-name>, <tp:taxon-name><tp:taxon-name-part taxon-name-part-type="superfamily">Bombycoidea</tp:taxon-name-part></tp:taxon-name>, <tp:taxon-name><tp:taxon-name-part taxon-name-part-type="superfamily">Sphingoidea</tp:taxon-name-part></tp:taxon-name></source>. <publisher-name>Association for Tropical Lepidoptera &amp; Scientific Publishers</publisher-name>, <publisher-loc>Gainesville, Florida</publisher-loc>, <fpage>17</fpage>–<lpage>19</lpage>.</mixed-citation></ref><ref id="B28"><mixed-citation xmlns:xlink="http://www.w3.org/1999/xlink" xlink:type="simple">
          <person-group><name name-style="western"><surname>Raymundo</surname><given-names>B</given-names></name></person-group> (<year>1919</year>) <source>Noticia sôbre alguns Lepidopteros serígenos do Brasil</source>. <publisher-name>Typographia Revista dos Tribunaes</publisher-name>, <publisher-loc>Rio de Janeiro</publisher-loc>, <lpage>55</lpage>.</mixed-citation></ref><ref id="B34"><mixed-citation xmlns:xlink="http://www.w3.org/1999/xlink" xlink:type="simple">
          <person-group><name name-style="western"><surname>St Laurent</surname><given-names>RA</given-names></name><name name-style="western"><surname>Dombroskie</surname><given-names>JJ</given-names></name></person-group> (<year>2015</year>) <article-title>Revision of the genus <italic><tp:taxon-name><tp:taxon-name-part taxon-name-part-type="genus">Eadmuna</tp:taxon-name-part></tp:taxon-name></italic> Schaus, 1928 (<tp:taxon-name><tp:taxon-name-part taxon-name-part-type="order">Lepidoptera</tp:taxon-name-part></tp:taxon-name>, <tp:taxon-name><tp:taxon-name-part taxon-name-part-type="family">Mimallonidae</tp:taxon-name-part></tp:taxon-name>) with a description of a new species from French Guiana.</article-title> <source>ZooKeys</source> <volume>494</volume>: <fpage>51</fpage>–<lpage>68</lpage>. doi: <ext-link xlink:type="simple" ext-link-type="doi" xlink:href="10.3897/zookeys.494.9208">10.3897/zookeys.494.9208</ext-link></mixed-citation></ref></ref-list></tp:taxon-treatment>
