# Supplementary material for: Revision of the genus Menevia Schaus, 1928 (Lepidoptera, Mimallonoidea, Mimallonidae) with the description of 11 new species
Source: Zookeys. 2016 Feb 18;(566):31–116. doi: 10.3897/zookeys.566.6982 (PMC4797204; doi:10.3897/zookeys.566.6982)
Supplement: XML Treatment for Menevia parostia [file zookeys.566.6982-treatment10.xml]

<!DOCTYPE tp:taxon-treatment
  PUBLIC "-//TaxonX//DTD Taxonomic Treatment Publishing DTD v0 20100105//EN" "tax-treatment-NSO.dtd">
<tp:taxon-treatment xmlns:tp="http://www.plazi.org/taxpub"><tp:treatment-meta><kwd-group><label>Taxon classification</label><kwd><named-content content-type="kingdom">Animalia</named-content></kwd><kwd><named-content content-type="order">Lepidoptera</named-content></kwd><kwd><named-content content-type="family">Mimallonidae</named-content></kwd></kwd-group><mixed-citation publication-type="journal"><person-group><name><surname>St. Laurent</surname><given-names>Ryan A.</given-names></name><name><surname>Dombroskie</surname><given-names>Jason J.</given-names></name></person-group><article-title>Revision of the genus <italic><tp:taxon-name><tp:taxon-name-part taxon-name-part-type="genus">Menevia</tp:taxon-name-part></tp:taxon-name></italic> Schaus, 1928 (<tp:taxon-name><tp:taxon-name-part taxon-name-part-type="order">Lepidoptera</tp:taxon-name-part></tp:taxon-name>, <tp:taxon-name><tp:taxon-name-part taxon-name-part-type="superfamily">Mimallonoidea</tp:taxon-name-part></tp:taxon-name>, <tp:taxon-name><tp:taxon-name-part taxon-name-part-type="family">Mimallonidae</tp:taxon-name-part></tp:taxon-name>) with the description of 11 new species</article-title><source>Zookeys</source><day>18</day><month>2</month><year>2016</year><volume>2016</volume><issue>566</issue><fpage>31</fpage><lpage>116</lpage><pub-id pub-id-type="doi">10.3897/zookeys.566.6982</pub-id></mixed-citation></tp:treatment-meta><tp:nomenclature><tp:taxon-name>
                <tp:taxon-name-part taxon-name-part-type="genus">Menevia</tp:taxon-name-part>
                <tp:taxon-name-part taxon-name-part-type="species">parostia</tp:taxon-name-part>
              </tp:taxon-name><tp:taxon-authority>(Schaus, 1928)</tp:taxon-authority><tp:taxon-status xmlns:xlink="http://www.w3.org/1999/xlink" xlink:type="simple">comb. n.</tp:taxon-status><xref ref-type="fig" rid="F10">Figs 38</xref><xref ref-type="fig" rid="F22">, 96</xref><tp:nomenclature-citation-list><tp:nomenclature-citation><tp:taxon-name><tp:taxon-name-part taxon-name-part-type="genus">Pamea</tp:taxon-name-part> <tp:taxon-name-part taxon-name-part-type="species">parostia</tp:taxon-name-part></tp:taxon-name><comment> Schaus, 1928: 667</comment></tp:nomenclature-citation><tp:nomenclature-citation><tp:taxon-name><tp:taxon-name-part taxon-name-part-type="genus">Pamea</tp:taxon-name-part> <tp:taxon-name-part taxon-name-part-type="species">perostia</tp:taxon-name-part></tp:taxon-name><comment>; <xref ref-type="bibr" rid="B1">Becker 1996</xref>, misspelling</comment></tp:nomenclature-citation></tp:nomenclature-citation-list></tp:nomenclature><tp:treatment-sec sec-type="type material"><title>Type material.</title><p>
                <bold>Holotype</bold>, ♀: <bold>UNKNOWN</bold>: Type No. 33592 U.S.N.M./ <italic><tp:taxon-name><tp:taxon-name-part taxon-name-part-type="genus">Pamea</tp:taxon-name-part> <tp:taxon-name-part taxon-name-part-type="species">parostia</tp:taxon-name-part></tp:taxon-name></italic> type Schaus/ <named-content xmlns:xlink="http://www.w3.org/1999/xlink" content-type="dwc:institutional_code" xlink:type="simple">USNM</named-content>-Mimal: 1107/ St. Laurent diss.: 4-20-15:7/ (<named-content xmlns:xlink="http://www.w3.org/1999/xlink" content-type="dwc:institutional_code" xlink:type="simple">USNM</named-content>) [examined]. Type locality: Unknown.</p></tp:treatment-sec><tp:treatment-sec sec-type="Diagnosis"><title>Diagnosis.</title><p>
                <italic><tp:taxon-name><tp:taxon-name-part taxon-name-part-type="genus">Menevia</tp:taxon-name-part> <tp:taxon-name-part taxon-name-part-type="species">parostia</tp:taxon-name-part></tp:taxon-name></italic> can be differentiated from <italic><tp:taxon-name><tp:taxon-name-part taxon-name-part-type="genus">Menevia</tp:taxon-name-part> <tp:taxon-name-part taxon-name-part-type="species">ostia</tp:taxon-name-part></tp:taxon-name></italic> by the placement of the postmedial line of the hindwing, which is roughly midway along the length of the hindwing in <italic><tp:taxon-name><tp:taxon-name-part taxon-name-part-type="genus">Menevia</tp:taxon-name-part> <tp:taxon-name-part taxon-name-part-type="species">ostia</tp:taxon-name-part></tp:taxon-name></italic> and closer to the wing margin in <italic><tp:taxon-name><tp:taxon-name-part taxon-name-part-type="genus">Menevia</tp:taxon-name-part> <tp:taxon-name-part taxon-name-part-type="species">parostia</tp:taxon-name-part></tp:taxon-name></italic>. Furthermore, the sclerotized bands on the venter of the VIII abdominal segment are very thin in <italic><tp:taxon-name><tp:taxon-name-part taxon-name-part-type="genus">Menevia</tp:taxon-name-part> <tp:taxon-name-part taxon-name-part-type="species">parostia</tp:taxon-name-part></tp:taxon-name></italic>. Lack of material and variability of this structure, however, belies its diagnostic capability. Additionally, most (93%, n = 15) female specimens of <italic><tp:taxon-name><tp:taxon-name-part taxon-name-part-type="genus">Menevia</tp:taxon-name-part> <tp:taxon-name-part taxon-name-part-type="species">ostia</tp:taxon-name-part></tp:taxon-name></italic> are much larger than those of <italic><tp:taxon-name><tp:taxon-name-part taxon-name-part-type="genus">Menevia</tp:taxon-name-part> <tp:taxon-name-part taxon-name-part-type="species">parostia</tp:taxon-name-part></tp:taxon-name></italic>. This holotype of <italic><tp:taxon-name><tp:taxon-name-part taxon-name-part-type="genus">Menevia</tp:taxon-name-part> <tp:taxon-name-part taxon-name-part-type="species">parostia</tp:taxon-name-part></tp:taxon-name></italic> does not differ remarkably from the single definitive female of <italic><tp:taxon-name><tp:taxon-name-part taxon-name-part-type="genus">Menevia</tp:taxon-name-part> <tp:taxon-name-part taxon-name-part-type="species">pallida</tp:taxon-name-part></tp:taxon-name></italic> (see remarks).</p></tp:treatment-sec><tp:treatment-sec sec-type="Description"><title>Description.</title><p>
                <bold>Male.</bold> Unknown. <bold>Female.</bold> <italic>Head</italic>: Straw colored, eyes bordered posteriorly by dark brown collar of scales reaching labial palpi, labial palpi moderately long, reaching beyond frons, segments somewhat well defined ventrally, dorsally with darker scales contrasting with overall lighter coloration. Scape and pedicel weakly tufted. <italic>Thorax</italic>: As for genus. Straw colored. <italic>Legs</italic>: As for genus. Tibial spurs relatively thick, long, almost completely scaled except ventrally. <italic>Forewing dorsum</italic>: Forewing length: 18 mm, n = 1. Subtriangular, rounded, apical quarter of outer margins weakly concave, apex slightly falcate. Ground color pale tan-yellow, moderately speckled by dark petiolate scales. Discal spot faintly marked by gray. Apex marked by black scales near tip of apical dash. Postmedial line brown, mostly straight. Submarginal area pale gray, postmedial lunule originating from near where apical dash meets postmedial line, lunule follows postmedial line from apex to one quarter length of postmedial line where lunule smoothly curves outward toward wing margin becoming somewhat diffuse, forming acute angle with postmedial line. Faint white accessory mark present near tornus. Antemedial line very faint, brown, undulating. <italic>Forewing venter</italic>: As in forewing dorsum but more heavily speckled, postmedial line bent outwards near tornus, antemedial line absent, discal spot present, small, black. <italic>Hindwing dorsum</italic>: Rounded, similar coloration and patterning as forewings, postmedial lunule very vague, wavy, not zigzagged, originating near anterior wing margin, following curvature of wing margin, not steeply swept to margin, antemedial area lighter, postmedial line weakly curved, closer to wing margin than midway along wing length. <italic>Hindwing venter</italic>: Following similar pattern as forewing venter but discal mark absent, marginal area color as surrounding area. <italic>Abdomen</italic>: As for genus but stouter. Coloration a continuation of thoracic color. Midventral stripe absent. Sternite of VIII as pair of thin sclerotized bands not touching near anterior margin, bowed out slightly mesally. <italic>Genitalia</italic>: (Fig. <xref ref-type="fig" rid="F22">96</xref>) n = 1. VIII prominently sclerotized laterally, appendicular apophyses present. Tergite of VIII arch-like, converging mesally to form posteriorly directed point. Apophyses anteriores slightly shorter than apophyses posteriores. Lamella antevaginalis as semicircular, sclerotized band. Ductus bursae short. Papillae anales rectangular when viewed ventrally, covered in short setae.</p></tp:treatment-sec><tp:treatment-sec sec-type="Distribution"><title>Distribution.</title><p>Unfortunately the holotype is without locality information, furthermore, Schaus’s original (<xref ref-type="bibr" rid="B30">1928</xref>) description listed the “habitat” as “unknown.”</p></tp:treatment-sec><tp:treatment-sec sec-type="Remarks"><title>Remarks.</title><p>
                <xref ref-type="bibr" rid="B30">Schaus (1928)</xref> described <italic><tp:taxon-name><tp:taxon-name-part taxon-name-part-type="genus">Pamea</tp:taxon-name-part> <tp:taxon-name-part taxon-name-part-type="species">parostia</tp:taxon-name-part></tp:taxon-name></italic>, known only from the female holotype, based on its resemblance to <italic><tp:taxon-name><tp:taxon-name-part taxon-name-part-type="genus">Menevia</tp:taxon-name-part> <tp:taxon-name-part taxon-name-part-type="species">ostia</tp:taxon-name-part></tp:taxon-name></italic>, differing only by its smaller size, “reduced” markings, and the “more developed” frenulum. Upon examining the holotype and comparing it with the much larger female holotype of <italic><tp:taxon-name><tp:taxon-name-part taxon-name-part-type="genus">Menevia</tp:taxon-name-part> <tp:taxon-name-part taxon-name-part-type="species">ostia</tp:taxon-name-part></tp:taxon-name></italic> and a series of mostly larger females from Costa Rica, we found that Schaus was incorrect in his assertion that the frenulum of <italic><tp:taxon-name><tp:taxon-name-part taxon-name-part-type="genus">Menevia</tp:taxon-name-part> <tp:taxon-name-part taxon-name-part-type="species">parostia</tp:taxon-name-part></tp:taxon-name></italic> is more developed, when in fact the frenulum appears to be of the same size and arrangement in examined <italic><tp:taxon-name><tp:taxon-name-part taxon-name-part-type="genus">Menevia</tp:taxon-name-part> <tp:taxon-name-part taxon-name-part-type="species">ostia</tp:taxon-name-part></tp:taxon-name></italic> females. Schaus <!--PageBreak-->frequently failed to locate the frenulum despite its presence, as shown by previous authors (<xref ref-type="bibr" rid="B26">Pearson 1951</xref>, <xref ref-type="bibr" rid="B27">1984</xref>, <xref ref-type="bibr" rid="B34">St Laurent and Dombroskie 2015</xref>). Furthermore, the size difference between <italic><tp:taxon-name><tp:taxon-name-part taxon-name-part-type="genus">Menevia</tp:taxon-name-part> <tp:taxon-name-part taxon-name-part-type="species">parostia</tp:taxon-name-part></tp:taxon-name></italic> and <italic><tp:taxon-name><tp:taxon-name-part taxon-name-part-type="genus">Menevia</tp:taxon-name-part> <tp:taxon-name-part taxon-name-part-type="species">ostia</tp:taxon-name-part></tp:taxon-name></italic> is certainly not enough evidence to maintain <italic><tp:taxon-name><tp:taxon-name-part taxon-name-part-type="genus">Menevia</tp:taxon-name-part> <tp:taxon-name-part taxon-name-part-type="species">parostia</tp:taxon-name-part></tp:taxon-name></italic> as a valid species. Among the <italic><tp:taxon-name><tp:taxon-name-part taxon-name-part-type="genus">Menevia</tp:taxon-name-part> <tp:taxon-name-part taxon-name-part-type="species">ostia</tp:taxon-name-part></tp:taxon-name></italic> specimens from Costa Rica that were examined in this work, one female specimen from Tomatera was actually smaller than the holotype of <italic><tp:taxon-name><tp:taxon-name-part taxon-name-part-type="genus">Menevia</tp:taxon-name-part> <tp:taxon-name-part taxon-name-part-type="species">parostia</tp:taxon-name-part></tp:taxon-name></italic>, along with a similarly very small male. Public barcode data shows this smaller pair of <italic><tp:taxon-name><tp:taxon-name-part taxon-name-part-type="genus">Menevia</tp:taxon-name-part> <tp:taxon-name-part taxon-name-part-type="species">ostia</tp:taxon-name-part></tp:taxon-name></italic> display no differences whatsoever from regularly sized <italic><tp:taxon-name><tp:taxon-name-part taxon-name-part-type="genus">Menevia</tp:taxon-name-part> <tp:taxon-name-part taxon-name-part-type="species">ostia</tp:taxon-name-part></tp:taxon-name></italic> from nearby locations (BOLD). Many species of <tp:taxon-name><tp:taxon-name-part taxon-name-part-type="family">Mimallonidae</tp:taxon-name-part></tp:taxon-name> frequently display dwarfed specimens (R. A. St. Laurent pers. obs.), perhaps due to poor host plant assimilation or other environmental factors, potentially explaining the small size of the single pair of <italic><tp:taxon-name><tp:taxon-name-part taxon-name-part-type="genus">Menevia</tp:taxon-name-part> <tp:taxon-name-part taxon-name-part-type="species">ostia</tp:taxon-name-part></tp:taxon-name></italic>.</p><p>The presence of such small specimens of <italic><tp:taxon-name><tp:taxon-name-part taxon-name-part-type="genus">Menevia</tp:taxon-name-part> <tp:taxon-name-part taxon-name-part-type="species">ostia</tp:taxon-name-part></tp:taxon-name></italic> originally lead us to believe that <italic><tp:taxon-name><tp:taxon-name-part taxon-name-part-type="genus">Menevia</tp:taxon-name-part> <tp:taxon-name-part taxon-name-part-type="species">parostia</tp:taxon-name-part></tp:taxon-name></italic> must be just another small example of this species, well within the natural size range and we were prepared to synonymize <italic><tp:taxon-name><tp:taxon-name-part taxon-name-part-type="genus">Menevia</tp:taxon-name-part> <tp:taxon-name-part taxon-name-part-type="species">parostia</tp:taxon-name-part></tp:taxon-name></italic> with <italic><tp:taxon-name><tp:taxon-name-part taxon-name-part-type="genus">Menevia</tp:taxon-name-part> <tp:taxon-name-part taxon-name-part-type="species">ostia</tp:taxon-name-part></tp:taxon-name></italic>. However, additional examination of the holotype of <italic><tp:taxon-name><tp:taxon-name-part taxon-name-part-type="genus">Menevia</tp:taxon-name-part> <tp:taxon-name-part taxon-name-part-type="species">parostia</tp:taxon-name-part></tp:taxon-name></italic> revealed characters of the hindwing maculation and genitalia that were not seen in any examined <italic><tp:taxon-name><tp:taxon-name-part taxon-name-part-type="genus">Menevia</tp:taxon-name-part> <tp:taxon-name-part taxon-name-part-type="species">ostia</tp:taxon-name-part></tp:taxon-name></italic>. The paired sternites of VIII in <italic><tp:taxon-name><tp:taxon-name-part taxon-name-part-type="genus">Menevia</tp:taxon-name-part> <tp:taxon-name-part taxon-name-part-type="species">parostia</tp:taxon-name-part></tp:taxon-name></italic> are slightly thinner overall in comparison to those of <italic><tp:taxon-name><tp:taxon-name-part taxon-name-part-type="genus">Menevia</tp:taxon-name-part> <tp:taxon-name-part taxon-name-part-type="species">ostia</tp:taxon-name-part></tp:taxon-name></italic>, but this character is rather variable in general. A more dramatic difference is found in the arrangement of the hindwing postmedial line between the two species (see Figs <xref ref-type="fig" rid="F10">36</xref>, <xref ref-type="fig" rid="F10">37</xref> compared with 38). The holotype of <italic><tp:taxon-name><tp:taxon-name-part taxon-name-part-type="genus">Menevia</tp:taxon-name-part> <tp:taxon-name-part taxon-name-part-type="species">parostia</tp:taxon-name-part></tp:taxon-name></italic> is strikingly similar to a female specimen of <italic><tp:taxon-name><tp:taxon-name-part taxon-name-part-type="genus">Menevia</tp:taxon-name-part> <tp:taxon-name-part taxon-name-part-type="species">pallida</tp:taxon-name-part></tp:taxon-name></italic> in relative size, coloration, and arrangement of the hindwing postmedial line. Unfortunately, the abdomen of the female <italic><tp:taxon-name><tp:taxon-name-part taxon-name-part-type="genus">Menevia</tp:taxon-name-part> <tp:taxon-name-part taxon-name-part-type="species">pallida</tp:taxon-name-part></tp:taxon-name></italic> is missing and thus a genitalia comparison cannot be performed. It is quite possible that <italic><tp:taxon-name><tp:taxon-name-part taxon-name-part-type="genus">Menevia</tp:taxon-name-part> <tp:taxon-name-part taxon-name-part-type="species">pallida</tp:taxon-name-part></tp:taxon-name></italic> is a junior synonym of <italic><tp:taxon-name><tp:taxon-name-part taxon-name-part-type="genus">Menevia</tp:taxon-name-part> <tp:taxon-name-part taxon-name-part-type="species">parostia</tp:taxon-name-part></tp:taxon-name></italic>, but without locality data, the abdomen of the female <italic><tp:taxon-name><tp:taxon-name-part taxon-name-part-type="genus">Menevia</tp:taxon-name-part> <tp:taxon-name-part taxon-name-part-type="species">pallida</tp:taxon-name-part></tp:taxon-name></italic>, or true males of <italic><tp:taxon-name><tp:taxon-name-part taxon-name-part-type="genus">Menevia</tp:taxon-name-part> <tp:taxon-name-part taxon-name-part-type="species">parostia</tp:taxon-name-part></tp:taxon-name></italic>, we cannot render this conclusion definitive. Pending further data, we therefore retain both <italic><tp:taxon-name><tp:taxon-name-part taxon-name-part-type="genus">Menevia</tp:taxon-name-part> <tp:taxon-name-part taxon-name-part-type="species">parostia</tp:taxon-name-part></tp:taxon-name></italic> and <italic><tp:taxon-name><tp:taxon-name-part taxon-name-part-type="genus">Menevia</tp:taxon-name-part> <tp:taxon-name-part taxon-name-part-type="species">pallida</tp:taxon-name-part></tp:taxon-name></italic> as valid species.</p><fig id="F10" position="float" orientation="portrait"><label>Figures 30–41.</label><caption><p>
          <italic><tp:taxon-name><tp:taxon-name-part taxon-name-part-type="genus">Menevia</tp:taxon-name-part> <tp:taxon-name-part taxon-name-part-type="species">ostia</tp:taxon-name-part></tp:taxon-name></italic> species-group adults, <bold>a</bold> recto, <bold>b</bold> verso. <bold>30</bold> <italic><tp:taxon-name><tp:taxon-name-part taxon-name-part-type="genus">Menevia</tp:taxon-name-part> <tp:taxon-name-part taxon-name-part-type="species">ostia</tp:taxon-name-part></tp:taxon-name></italic> ♂, Costa Rica, Guanacaste, Tajo Angeles, 540 m, 10-SRNP-4309 (<named-content xmlns:xlink="http://www.w3.org/1999/xlink" content-type="dwc:institutional_code" xlink:type="simple">USNM</named-content>) <bold>31</bold> <italic><tp:taxon-name><tp:taxon-name-part taxon-name-part-type="genus">Menevia</tp:taxon-name-part> <tp:taxon-name-part taxon-name-part-type="species">ostia</tp:taxon-name-part></tp:taxon-name></italic> ♂, Costa Rica, Guanacaste, Sendero Puertas, 400 m, 03-SRNP-18623 (<named-content xmlns:xlink="http://www.w3.org/1999/xlink" content-type="dwc:institutional_code" xlink:type="simple">USNM</named-content>) <bold>32</bold> <italic><tp:taxon-name><tp:taxon-name-part taxon-name-part-type="genus">Menevia</tp:taxon-name-part> <tp:taxon-name-part taxon-name-part-type="species">ostia</tp:taxon-name-part></tp:taxon-name></italic> ♂, French Guiana, Sinnamary, Piste a St. Elie, km. 24, 50 m (<named-content xmlns:xlink="http://www.w3.org/1999/xlink" content-type="dwc:institutional_code" xlink:type="simple">AMNH</named-content>) <bold>33</bold> <italic><tp:taxon-name><tp:taxon-name-part taxon-name-part-type="genus">Menevia</tp:taxon-name-part> <tp:taxon-name-part taxon-name-part-type="species">ostia</tp:taxon-name-part></tp:taxon-name></italic> ♂, Brazil, Espírito Santo, Linhares, 40 m (<named-content xmlns:xlink="http://www.w3.org/1999/xlink" content-type="dwc:institutional_code" xlink:type="simple">USNM</named-content>) <bold>34</bold> <italic><tp:taxon-name><tp:taxon-name-part taxon-name-part-type="genus">Menevia</tp:taxon-name-part> <tp:taxon-name-part taxon-name-part-type="species">pallida</tp:taxon-name-part></tp:taxon-name></italic> holotype ♂, Brazil, Maranhão, Feira Nova do Maranhão, 480 m (<named-content xmlns:xlink="http://www.w3.org/1999/xlink" content-type="dwc:institutional_code" xlink:type="simple">DZUP</named-content>) <bold>35</bold> <italic><tp:taxon-name><tp:taxon-name-part taxon-name-part-type="genus">Menevia</tp:taxon-name-part> <tp:taxon-name-part taxon-name-part-type="species">pallida</tp:taxon-name-part></tp:taxon-name></italic> paratype ♂, Brazil, Maranhão, Feira Nova do Maranhão, 480 m (<abbrev xmlns:xlink="http://www.w3.org/1999/xlink" content-type="institution" xlink:title="Collection of Carlos G. C. Mielke, Curitiba, Paraná, Brazil" xlink:type="simple">CGCM</abbrev>) <bold>36</bold> <italic><tp:taxon-name><tp:taxon-name-part taxon-name-part-type="genus">Menevia</tp:taxon-name-part> <tp:taxon-name-part taxon-name-part-type="species">ostia</tp:taxon-name-part></tp:taxon-name></italic> holotype ♀, Panama, Chiriquí (<abbrev xmlns:xlink="http://www.w3.org/1999/xlink" content-type="institution" xlink:title="Museum für Naturkunde der Humboldt-Universität zu Berlin, Germany" xlink:type="simple">MNHU</abbrev>) <bold>37</bold> <italic><tp:taxon-name><tp:taxon-name-part taxon-name-part-type="genus">Menevia</tp:taxon-name-part> <tp:taxon-name-part taxon-name-part-type="species">ostia</tp:taxon-name-part></tp:taxon-name></italic> ♀, Costa Rica, Guanacaste, Sendero Rotulo, 510 m, 04-SRNP-34126 (<named-content xmlns:xlink="http://www.w3.org/1999/xlink" content-type="dwc:institutional_code" xlink:type="simple">USNM</named-content>) <bold>38</bold> <italic><tp:taxon-name><tp:taxon-name-part taxon-name-part-type="genus">Menevia</tp:taxon-name-part> <tp:taxon-name-part taxon-name-part-type="species">parostia</tp:taxon-name-part></tp:taxon-name></italic> holotype ♀, unknown locality (<named-content xmlns:xlink="http://www.w3.org/1999/xlink" content-type="dwc:institutional_code" xlink:type="simple">USNM</named-content>) <bold>39</bold> <italic><tp:taxon-name><tp:taxon-name-part taxon-name-part-type="genus">Menevia</tp:taxon-name-part> <tp:taxon-name-part taxon-name-part-type="species">pallida</tp:taxon-name-part></tp:taxon-name></italic> ♀ [questionable], Brazil, Minas Gerais, Lassance (<named-content xmlns:xlink="http://www.w3.org/1999/xlink" content-type="dwc:institutional_code" xlink:type="simple">CUIC</named-content>) <bold>40</bold> <italic><tp:taxon-name><tp:taxon-name-part taxon-name-part-type="genus">Menevia</tp:taxon-name-part> <tp:taxon-name-part taxon-name-part-type="species">pallida</tp:taxon-name-part></tp:taxon-name></italic> ♀, Brazil, Maranhão, Caixas, Reserva Ecol. Inhamum (<named-content xmlns:xlink="http://www.w3.org/1999/xlink" content-type="dwc:institutional_code" xlink:type="simple">CPAC</named-content>) <bold>41</bold> <italic><tp:taxon-name><tp:taxon-name-part taxon-name-part-type="genus">Menevia</tp:taxon-name-part> <tp:taxon-name-part taxon-name-part-type="species">pallida</tp:taxon-name-part></tp:taxon-name></italic> ♀ [questionable], Paraguay, Villarrica [photo couresty <named-content xmlns:xlink="http://www.w3.org/1999/xlink" content-type="dwc:institutional_code" xlink:type="simple">NHMUK</named-content>] (<named-content xmlns:xlink="http://www.w3.org/1999/xlink" content-type="dwc:institutional_code" xlink:type="simple">NHMUK</named-content>). Scale bar = 1 cm.</p></caption><graphic xmlns:xlink="http://www.w3.org/1999/xlink" xlink:href="zookeys-566-031-g010.jpg" position="float" orientation="portrait" xlink:type="simple" id="oo_78532.jpg"/></fig></tp:treatment-sec><tp:treatment-sec><!--Section generated to contain objects referenced in tp:taxon-treatment.--><fig id="F22" position="float" orientation="portrait"><label>Figures 92–97.</label><caption><p>
          <italic><tp:taxon-name><tp:taxon-name-part taxon-name-part-type="genus">Menevia</tp:taxon-name-part></tp:taxon-name></italic> female genitalia, <bold>a</bold> ventral, <bold>b</bold> VIII tergite detail. <bold>92</bold> <italic><tp:taxon-name><tp:taxon-name-part taxon-name-part-type="genus">Menevia</tp:taxon-name-part> <tp:taxon-name-part taxon-name-part-type="species">lantona</tp:taxon-name-part></tp:taxon-name></italic>, French Guiana, St. Jean du Maroni, [St. Laurent diss.: 7-8-15:1] (<named-content xmlns:xlink="http://www.w3.org/1999/xlink" content-type="dwc:institutional_code" xlink:type="simple">USNM</named-content>) <bold>93</bold> <italic><tp:taxon-name><tp:taxon-name-part taxon-name-part-type="genus">Menevia</tp:taxon-name-part> <tp:taxon-name-part taxon-name-part-type="species">magna</tp:taxon-name-part></tp:taxon-name></italic> paratype, Brazil, Santa Catarina, Dalbérgia [St. Laurent diss.: 3-7-15:15] (<named-content xmlns:xlink="http://www.w3.org/1999/xlink" content-type="dwc:institutional_code" xlink:type="simple">CUIC</named-content>) <bold>94</bold> <italic><tp:taxon-name><tp:taxon-name-part taxon-name-part-type="genus">Menevia</tp:taxon-name-part> <tp:taxon-name-part taxon-name-part-type="species">lucara</tp:taxon-name-part></tp:taxon-name></italic>, French Guiana, Kourou Forest [St. Laurent diss.: 5-22-15:1] (<named-content xmlns:xlink="http://www.w3.org/1999/xlink" content-type="dwc:institutional_code" xlink:type="simple">MNHN</named-content>) <bold>95</bold> <italic><tp:taxon-name><tp:taxon-name-part taxon-name-part-type="genus">Menevia</tp:taxon-name-part> <tp:taxon-name-part taxon-name-part-type="species">ostia</tp:taxon-name-part></tp:taxon-name></italic>, Costa Rica, Guanacaste, Mena Central, 345 m, Voucher: 01-SRNP-24319 [St. Laurent diss.: 4-20-15:9] (<named-content xmlns:xlink="http://www.w3.org/1999/xlink" content-type="dwc:institutional_code" xlink:type="simple">USNM</named-content>) <bold>96</bold> <italic><tp:taxon-name><tp:taxon-name-part taxon-name-part-type="genus">Menevia</tp:taxon-name-part> <tp:taxon-name-part taxon-name-part-type="species">parostia</tp:taxon-name-part></tp:taxon-name></italic> holotype, unknown locality [St. Laurent diss.: 4-20-15:7] (<named-content xmlns:xlink="http://www.w3.org/1999/xlink" content-type="dwc:institutional_code" xlink:type="simple">USNM</named-content>) <bold>98</bold> <italic><tp:taxon-name><tp:taxon-name-part taxon-name-part-type="genus">Menevia</tp:taxon-name-part> <tp:taxon-name-part taxon-name-part-type="species">pallida</tp:taxon-name-part></tp:taxon-name></italic> [questionable], Brazil, Minas Gerais, Lassance [St. Laurent diss.: 4-20-15:6] (<named-content xmlns:xlink="http://www.w3.org/1999/xlink" content-type="dwc:institutional_code" xlink:type="simple">CUIC</named-content>). Scale bar = 1 mm.</p></caption><graphic xmlns:xlink="http://www.w3.org/1999/xlink" xlink:href="zookeys-566-031-g022.jpg" position="float" orientation="portrait" xlink:type="simple" id="oo_78543.jpg"/></fig></tp:treatment-sec><ref-list><ref id="B1"><mixed-citation xmlns:xlink="http://www.w3.org/1999/xlink" xlink:type="simple">
          <person-group><name name-style="western"><surname>Becker</surname><given-names>VO</given-names></name></person-group> (<year>1996</year>) <chapter-title><tp:taxon-name><tp:taxon-name-part taxon-name-part-type="family">Mimallonidae</tp:taxon-name-part></tp:taxon-name>.</chapter-title> In: <person-group><name name-style="western"><surname>Heppner</surname><given-names>JB</given-names></name><etal>et al.</etal></person-group> (<role>Eds</role>) <source>Atlas of Neotropical <tp:taxon-name><tp:taxon-name-part taxon-name-part-type="order">Lepidoptera</tp:taxon-name-part></tp:taxon-name>, Checklist. Part 4B. <tp:taxon-name><tp:taxon-name-part taxon-name-part-type="superfamily">Drepanoidea</tp:taxon-name-part></tp:taxon-name>, <tp:taxon-name><tp:taxon-name-part taxon-name-part-type="superfamily">Bombycoidea</tp:taxon-name-part></tp:taxon-name>, <tp:taxon-name><tp:taxon-name-part taxon-name-part-type="superfamily">Sphingoidea</tp:taxon-name-part></tp:taxon-name></source>. <publisher-name>Association for Tropical Lepidoptera &amp; Scientific Publishers</publisher-name>, <publisher-loc>Gainesville, Florida</publisher-loc>, <fpage>17</fpage>–<lpage>19</lpage>.</mixed-citation></ref><ref id="B30"><mixed-citation xmlns:xlink="http://www.w3.org/1999/xlink" xlink:type="simple">
          <person-group><name name-style="western"><surname>Schaus</surname><given-names>W</given-names></name></person-group> (<year>1928</year>) <article-title>Familie <tp:taxon-name><tp:taxon-name-part taxon-name-part-type="family">Mimallonidae</tp:taxon-name-part></tp:taxon-name>.</article-title> In: <person-group><name name-style="western"><surname>Seitz</surname><given-names>A</given-names></name></person-group> (<role>Ed.</role>) <source>Die Gross-Schmetterlinge der Erde. 6. Die amerikanischen Spinner und Schwärmer</source>. <publisher-name>A. Kernen</publisher-name>, <publisher-loc>Stuttgart</publisher-loc>, <fpage>635</fpage>–<lpage>672</lpage>.</mixed-citation></ref><ref id="B26"><mixed-citation xmlns:xlink="http://www.w3.org/1999/xlink" xlink:type="simple">
          <person-group><name name-style="western"><surname>Pearson</surname><given-names>HR</given-names></name></person-group> (<year>1951</year>) <article-title>Contribuição ao conhecimento do gênero “<italic><tp:taxon-name><tp:taxon-name-part taxon-name-part-type="genus">Mimallo</tp:taxon-name-part></tp:taxon-name></italic>” Hübner,1920 (<tp:taxon-name><tp:taxon-name-part taxon-name-part-type="order">Lepidoptera</tp:taxon-name-part></tp:taxon-name>, <tp:taxon-name><tp:taxon-name-part taxon-name-part-type="family">Mimallonidae</tp:taxon-name-part></tp:taxon-name>).</article-title> <source>Revista Brasileira de Biologia</source>, <publisher-loc>Rio de Janeiro</publisher-loc> <volume>11</volume>: <fpage>315</fpage>–<lpage>332</lpage>.</mixed-citation></ref><ref id="B27"><mixed-citation xmlns:xlink="http://www.w3.org/1999/xlink" xlink:type="simple">
          <person-group><name name-style="western"><surname>Pearson</surname><given-names>HR</given-names></name></person-group> (<year>1984</year>) <article-title>Sôbre o gênero <italic><tp:taxon-name><tp:taxon-name-part taxon-name-part-type="genus">Tolypida</tp:taxon-name-part></tp:taxon-name></italic> Schaus, 1928 (<tp:taxon-name><tp:taxon-name-part taxon-name-part-type="order">Lepidoptera</tp:taxon-name-part></tp:taxon-name>, <tp:taxon-name><tp:taxon-name-part taxon-name-part-type="family">Mimallonidae</tp:taxon-name-part></tp:taxon-name>) com descrição de nova espécie.</article-title> <source>Revista Brasileira de Entomologia, Rio de Janeiro</source> <volume>28</volume>: <fpage>459</fpage>–<lpage>464</lpage>.</mixed-citation></ref><ref id="B34"><mixed-citation xmlns:xlink="http://www.w3.org/1999/xlink" xlink:type="simple">
          <person-group><name name-style="western"><surname>St Laurent</surname><given-names>RA</given-names></name><name name-style="western"><surname>Dombroskie</surname><given-names>JJ</given-names></name></person-group> (<year>2015</year>) <article-title>Revision of the genus <italic><tp:taxon-name><tp:taxon-name-part taxon-name-part-type="genus">Eadmuna</tp:taxon-name-part></tp:taxon-name></italic> Schaus, 1928 (<tp:taxon-name><tp:taxon-name-part taxon-name-part-type="order">Lepidoptera</tp:taxon-name-part></tp:taxon-name>, <tp:taxon-name><tp:taxon-name-part taxon-name-part-type="family">Mimallonidae</tp:taxon-name-part></tp:taxon-name>) with a description of a new species from French Guiana.</article-title> <source>ZooKeys</source> <volume>494</volume>: <fpage>51</fpage>–<lpage>68</lpage>. doi: <ext-link xlink:type="simple" ext-link-type="doi" xlink:href="10.3897/zookeys.494.9208">10.3897/zookeys.494.9208</ext-link></mixed-citation></ref></ref-list></tp:taxon-treatment>
