# Supplementary material for: Revision of the genus Menevia Schaus, 1928 (Lepidoptera, Mimallonoidea, Mimallonidae) with the description of 11 new species
Source: Zookeys. 2016 Feb 18;(566):31–116. doi: 10.3897/zookeys.566.6982 (PMC4797204; doi:10.3897/zookeys.566.6982)
Supplement: XML Treatment for Menevia pallida [file zookeys.566.6982-treatment11.xml]

<!DOCTYPE tp:taxon-treatment
  PUBLIC "-//TaxonX//DTD Taxonomic Treatment Publishing DTD v0 20100105//EN" "tax-treatment-NSO.dtd">
<tp:taxon-treatment xmlns:tp="http://www.plazi.org/taxpub"><tp:treatment-meta><kwd-group><label>Taxon classification</label><kwd><named-content content-type="kingdom">Animalia</named-content></kwd><kwd><named-content content-type="order">Lepidoptera</named-content></kwd><kwd><named-content content-type="family">Mimallonidae</named-content></kwd></kwd-group><mixed-citation publication-type="journal"><person-group><name><surname>St. Laurent</surname><given-names>Ryan A.</given-names></name><name><surname>Dombroskie</surname><given-names>Jason J.</given-names></name></person-group><article-title>Revision of the genus <italic><tp:taxon-name><tp:taxon-name-part taxon-name-part-type="genus">Menevia</tp:taxon-name-part></tp:taxon-name></italic> Schaus, 1928 (<tp:taxon-name><tp:taxon-name-part taxon-name-part-type="order">Lepidoptera</tp:taxon-name-part></tp:taxon-name>, <tp:taxon-name><tp:taxon-name-part taxon-name-part-type="superfamily">Mimallonoidea</tp:taxon-name-part></tp:taxon-name>, <tp:taxon-name><tp:taxon-name-part taxon-name-part-type="family">Mimallonidae</tp:taxon-name-part></tp:taxon-name>) with the description of 11 new species</article-title><source>Zookeys</source><day>18</day><month>2</month><year>2016</year><volume>2016</volume><issue>566</issue><fpage>31</fpage><lpage>116</lpage><pub-id pub-id-type="doi">10.3897/zookeys.566.6982</pub-id></mixed-citation></tp:treatment-meta><tp:nomenclature><tp:taxon-name>
                <tp:taxon-name-part taxon-name-part-type="genus">Menevia</tp:taxon-name-part>
                <tp:taxon-name-part taxon-name-part-type="species">pallida</tp:taxon-name-part>
              </tp:taxon-name><tp:taxon-authority>Herbin &amp; Mielke, 2014</tp:taxon-authority><xref ref-type="fig" rid="F10">Figs 34</xref><xref ref-type="fig" rid="F10">, 35</xref><xref ref-type="fig" rid="F10">, 39</xref><xref ref-type="fig" rid="F10">, 40</xref><xref ref-type="fig" rid="F10">, 41</xref><xref ref-type="fig" rid="F18">, 82</xref><xref ref-type="fig" rid="F22">, 97</xref><xref ref-type="fig" rid="F11">; Map 3</xref><!--PageBreak--><tp:nomenclature-citation-list><tp:nomenclature-citation><tp:taxon-name><tp:taxon-name-part taxon-name-part-type="genus">Menevia</tp:taxon-name-part> <tp:taxon-name-part taxon-name-part-type="species">pallida</tp:taxon-name-part></tp:taxon-name><comment> Herbin &amp; Mielke, 2014: 147–149; figs ♂ 52–54, ♂ genitalia 55, 56</comment></tp:nomenclature-citation></tp:nomenclature-citation-list></tp:nomenclature><tp:treatment-sec sec-type="type material"><title>Type material.</title><p>
                <bold>Holotype</bold>, ♂: <bold>BRAZIL: Maranhão</bold>: genitalia prep. D. Herbin, ref H. 986 [blue label]/ BRESIL Maranhao [Maranhão], Feira Nova do Maranhão, Retiro, 480 m. 21-25.II.2012, <named-content xmlns:xlink="http://www.w3.org/1999/xlink" content-type="dwc:verbatimCoordinates" xlink:type="simple">-07°00'31"S, -46°26'41"W</named-content>, C. Mielke leg. Coll. D. Herbin / DZ 15.734/ Holotype ♂, <italic><tp:taxon-name><tp:taxon-name-part taxon-name-part-type="genus">Menevia</tp:taxon-name-part> <tp:taxon-name-part taxon-name-part-type="species">pallida</tp:taxon-name-part></tp:taxon-name></italic> Herbin &amp; Mielke det., Antenor 2014 [red label]/ (<named-content xmlns:xlink="http://www.w3.org/1999/xlink" content-type="dwc:institutional_code" xlink:type="simple">DZUP</named-content>) [examined]. Type locality: Brazil: Maranhão: Feira Nova do Maranhão.</p><p>
                <bold>Paratype</bold>, 1 ♂, <bold>BRAZIL: Maranhão</bold>: Feira Nova do Maranhão, Retiro, <named-content xmlns:xlink="http://www.w3.org/1999/xlink" content-type="dwc:verbatimCoordinates" xlink:type="simple">46°26'41"W, -07°00'31"S</named-content>, 480 m: 16–17.II.2013, C. Mielke leg., Paratypus <italic><tp:taxon-name><tp:taxon-name-part taxon-name-part-type="genus">Menevia</tp:taxon-name-part> <tp:taxon-name-part taxon-name-part-type="species">pallida</tp:taxon-name-part></tp:taxon-name></italic> Herbin &amp; C. Mielke det., 2014 [green label], Col. C. Mielke 26.349, St. Laurent diss.: 6-16-15:3 (<abbrev xmlns:xlink="http://www.w3.org/1999/xlink" content-type="institution" xlink:title="Collection of Carlos G. C. Mielke, Curitiba, Paraná, Brazil" xlink:type="simple">CGCM</abbrev>).</p><!--PageBreak--></tp:treatment-sec><tp:treatment-sec sec-type="Additional specimen examined"><title>Additional specimen examined.</title><p>
                <bold>BRAZIL: Maranhão</bold>: 1 ♀, Caixas, Reserva Ecol. Inhamum, <named-content xmlns:xlink="http://www.w3.org/1999/xlink" content-type="dwc:verbatimCoordinates" xlink:type="simple">13°12'S, 45°27'W</named-content> [given coordinates inaccurate], 110 m: 27.II.2006–1.III.2006, lençol e luz mista [sheet and mixed light], F. Limeira-de-Oliveira &amp; J.C. Silva cols, Coleção Embrapa-<named-content xmlns:xlink="http://www.w3.org/1999/xlink" content-type="dwc:institutional_code" xlink:type="simple">CPAC</named-content> No. 20053, [missing abdomen, no genitalia prep.] (<named-content xmlns:xlink="http://www.w3.org/1999/xlink" content-type="dwc:institutional_code" xlink:type="simple">CPAC</named-content>).</p></tp:treatment-sec><tp:treatment-sec sec-type="Additional questionable specimens examined"><title>Additional questionable specimens examined.</title><p>(3 ♀ total) <bold>BRAZIL: Minas Gerais</bold>: 1 ♀, Lassance: 12.XI.1919, Cornel Univ. Expedition Lot 569, Sub 116, Cornell U. Lot 672, Sub 385 Det. W. Schaus [<italic><tp:taxon-name><tp:taxon-name-part taxon-name-part-type="species">ostia</tp:taxon-name-part></tp:taxon-name></italic> ♀], St. Laurent diss.: 4-20-15:6 (<named-content xmlns:xlink="http://www.w3.org/1999/xlink" content-type="dwc:institutional_code" xlink:type="simple">CUIC</named-content>). <bold>PARAGUAY</bold>: 1 ♀, Amambay, Parque Nacional Cerro Corá, <named-content xmlns:xlink="http://www.w3.org/1999/xlink" content-type="dwc:verbatimCoordinates" xlink:type="simple">22°39'S, 56°01'W</named-content>: 7–10.IV.1986, M. Pogue &amp; M. Solis, St. Laurent diss.: 5-8-15:1 (<named-content xmlns:xlink="http://www.w3.org/1999/xlink" content-type="dwc:institutional_code" xlink:type="simple">USNM</named-content>). 1 ♀, Guairá, Villarrica: 21.IX.1926, F. Schade, ex. Joicey coll. 1925–157, BMNH(E) 1377142 (<named-content xmlns:xlink="http://www.w3.org/1999/xlink" content-type="dwc:institutional_code" xlink:type="simple">NHMUK</named-content>).</p></tp:treatment-sec><tp:treatment-sec sec-type="Diagnosis"><title>Diagnosis.</title><p>
                <italic><tp:taxon-name><tp:taxon-name-part taxon-name-part-type="genus">Menevia</tp:taxon-name-part> <tp:taxon-name-part taxon-name-part-type="species">pallida</tp:taxon-name-part></tp:taxon-name></italic> can be differentiated from the somewhat larger, but very similar <italic><tp:taxon-name><tp:taxon-name-part taxon-name-part-type="genus">Menevia</tp:taxon-name-part> <tp:taxon-name-part taxon-name-part-type="species">ostia</tp:taxon-name-part></tp:taxon-name></italic> by the pale tan to yellowish brown ground color as opposed to gold or pale yellow. Additionally, the dark speckling is usually heavier due to the presence of more petiolate scales. The hindwings are without bright, obvious, zigzagged postmedial lunules as in <italic><tp:taxon-name><tp:taxon-name-part taxon-name-part-type="genus">Menevia</tp:taxon-name-part> <tp:taxon-name-part taxon-name-part-type="species">ostia</tp:taxon-name-part></tp:taxon-name></italic>. In both <italic><tp:taxon-name><tp:taxon-name-part taxon-name-part-type="genus">Menevia</tp:taxon-name-part> <tp:taxon-name-part taxon-name-part-type="species">pallida</tp:taxon-name-part></tp:taxon-name></italic> and <italic><tp:taxon-name><tp:taxon-name-part taxon-name-part-type="genus">Menevia</tp:taxon-name-part> <tp:taxon-name-part taxon-name-part-type="species">parostia</tp:taxon-name-part></tp:taxon-name></italic>, the placement of the postmedial line on the hindwing is closer to the wing margin than to midway along the length of the wing as it is in <italic><tp:taxon-name><tp:taxon-name-part taxon-name-part-type="genus">Menevia</tp:taxon-name-part> <tp:taxon-name-part taxon-name-part-type="species">ostia</tp:taxon-name-part></tp:taxon-name></italic>. The phallic ridge is more smoothly curved and less quadrate terminally than in <italic><tp:taxon-name><tp:taxon-name-part taxon-name-part-type="genus">Menevia</tp:taxon-name-part> <tp:taxon-name-part taxon-name-part-type="species">ostia</tp:taxon-name-part></tp:taxon-name></italic>, with the front edge of the phallic ridge evenly sloped rather than squared. The female of <italic><tp:taxon-name><tp:taxon-name-part taxon-name-part-type="genus">Menevia</tp:taxon-name-part> <tp:taxon-name-part taxon-name-part-type="species">pallida</tp:taxon-name-part></tp:taxon-name></italic> is smaller than those of <italic><tp:taxon-name><tp:taxon-name-part taxon-name-part-type="genus">Menevia</tp:taxon-name-part> <tp:taxon-name-part taxon-name-part-type="species">ostia</tp:taxon-name-part></tp:taxon-name></italic>. We are unable to provide characters to differentiate the unique female of <italic><tp:taxon-name><tp:taxon-name-part taxon-name-part-type="genus">Menevia</tp:taxon-name-part> <tp:taxon-name-part taxon-name-part-type="species">parostia</tp:taxon-name-part></tp:taxon-name></italic> from female <italic><tp:taxon-name><tp:taxon-name-part taxon-name-part-type="genus">Menevia</tp:taxon-name-part> <tp:taxon-name-part taxon-name-part-type="species">pallida</tp:taxon-name-part></tp:taxon-name></italic>, although the females of <italic><tp:taxon-name><tp:taxon-name-part taxon-name-part-type="genus">Menevia</tp:taxon-name-part> <tp:taxon-name-part taxon-name-part-type="species">pallida</tp:taxon-name-part></tp:taxon-name></italic> at our disposal (both true and questionable specimens) are always slightly larger than the unique specimen of <italic><tp:taxon-name><tp:taxon-name-part taxon-name-part-type="genus">Menevia</tp:taxon-name-part> <tp:taxon-name-part taxon-name-part-type="species">parostia</tp:taxon-name-part></tp:taxon-name></italic>.</p></tp:treatment-sec><tp:treatment-sec sec-type="Description"><title>Description.</title><p>
                <bold>Male.</bold> <italic>Head</italic>: Pale tan, eyes bordered posteriorly by dark brown collar of scales reaching labial palpi, labial palpi small, segments somewhat well defined ventrally, dorsally with darker scales contrasting with overall lighter coloration. Scape and pedicel weakly tufted. <italic>Thorax</italic>: As for genus. Pale gold-tan. <italic>Legs</italic>: As for genus. Tibial spurs relatively thick. <italic>Forewing dorsum</italic>: Forewing length: 15.5–17 mm, avg.: 16.3 mm, n = 2. Triangular, apical half of outer margins weakly concave, apex slightly falcate. Ground color pale tan to yellowish, moderately speckled by dark petiolate scales. Discal spot faintly marked by gray. Apex marked by black scales above apical dash. Black postmedial line mostly straight, sometimes weakly undulating or kinked. Submarginal area pale gray, postmedial lunule originating from near where apical dash meets postmedial line, lunule follows postmedial line from apex to one quarter length of postmedial line where lunule smoothly curves outward toward wing margin becoming somewhat diffuse, forming acute angle with postmedial line. White accessory mark present near tornus. Antemedial line faint, brown, undulating. <italic>Forewing venter</italic>: As in forewing dorsum but two postmedial lines present, both much fainter than single line on dorsum, one line convex near tornus and slightly undulating, the other straight, following the postmedial line of wing dorsum, antemedial line absent, small black elongated discal spot present. <italic>Hindwing dorsum</italic>: Rounded, anal angle weakly accentu<!--PageBreak-->ated, similar coloration and patterning as forewings, postmedial lunule very vague, wavy, not zigzagged, originating near anterior wing margin, following curvature of wing margin, not steeply swept to margin, antemedial area lighter, postmedial line straight, weakly undulating near anal angle. <italic>Hindwing venter</italic>: Following similar pattern as forewing venter but discal mark absent, marginal area color as surrounding area. <italic>Abdomen</italic>: As for genus. Coloration a continuation of thoracic color. Midventral stripe absent. <italic>Genitalia</italic>: (Fig. <xref ref-type="fig" rid="F18">82</xref>) n = 2. Tegumen subtriangular to nearly ovoid. Vinculum narrow, somewhat accentuated quadrate corners. Valves slightly asymmetrical, short, saccular edge of left valve with large triangular tooth proximal to transtilla, right valve with tooth much reduced in size, both valves with smaller central ridge immediately above saccular edge teeth. Valves somewhat indented mesally, rounded apically. Uncus triangular, apex sharp, moderately hooked. Gnathos as two, flattened, spade-shaped outward facing flaps, bent inward, tips nearly meeting. Juxtal processes shorter than phallus, narrow, flattened, slightly curved, smooth. Base of phallus with paired, rounded, diverging, backwards facing fingerlike lobes. Phallus curved, broad, lengthwise dorsal ridge present. Left edge of phallus forms distinct setae covered ridge, extended along phallus length, smoothly sloped at anterior terminus, distal tip of phallus weakly downturned separated into two distinct, bent points. Vesica bag-like. <bold>Female.</bold> <italic>Head</italic>: As in male but scales paler, labial palpi longer, thinner, dorsally covered in less dark scales. <italic>Thorax</italic>: As in male. <italic>Legs</italic>: As in male. <italic>Forewing dorsum</italic>: Forewing length: 21 mm, n = 1. Coloration and patterning exactly as in male, wing shape broader. <italic>Forewing venter</italic>: As in forewing dorsum but lighter, markings subdued, postmedial line much fainter, weakly bent near tornus; antemedial line not present; faint, elongated black discal spot present, darkest mesally. <italic>Hindwing dorsum</italic>: As in male but slightly broader, larger, submarginal area grayish. <italic>Hindwing venter</italic>: Following similar pattern as forewing venter except lighter with very little maculation. [Abdomen and genitalia based on a questionable specimen from Minas Gerais that may not be attributable to <italic><tp:taxon-name><tp:taxon-name-part taxon-name-part-type="genus">Menevia</tp:taxon-name-part> <tp:taxon-name-part taxon-name-part-type="species">pallida</tp:taxon-name-part></tp:taxon-name></italic>, the single Maranhão female is missing an abdomen and thus genitalia are unavailable]. <italic>Abdomen</italic>: As in male, but stouter. Sternite of VIII as pair of elongated sclerotized bands, bowed out midway along length. <italic>Genitalia</italic>: (Fig. <xref ref-type="fig" rid="F22">97</xref>) n = 1. VIII prominently sclerotized laterally, appendicular apophyses absent. Tergite of VIII arch-like, converging mesally to form posteriorly directed point. Apophyses anteriores shorter than apophyses posteriores. Lamella antevaginalis as semicircular, sclerotized band. Ductus bursae short. Papillae anales subtriangular when viewed ventrally, covered in setae.</p></tp:treatment-sec><tp:treatment-sec sec-type="Distribution"><title>Distribution</title><p>(Map <xref ref-type="fig" rid="F11">3</xref>). <italic><tp:taxon-name><tp:taxon-name-part taxon-name-part-type="genus">Menevia</tp:taxon-name-part> <tp:taxon-name-part taxon-name-part-type="species">pallida</tp:taxon-name-part></tp:taxon-name></italic> is potentially restricted to drier Cerrado habitat. Reliable records exist only from the Brazilian state of Maranhão. We questionably consider a female specimen from eastern Minas Gerais, Brazil to be this species due to the presence of Cerrado at that locality (<xref ref-type="bibr" rid="B12">IBGE 2004</xref>). Additional records from Paraguay are herein provisionally considered <italic><tp:taxon-name><tp:taxon-name-part taxon-name-part-type="genus">Menevia</tp:taxon-name-part> <tp:taxon-name-part taxon-name-part-type="species">pallida</tp:taxon-name-part></tp:taxon-name></italic>, but likely represent an additional undescribed species, see remarks below.</p></tp:treatment-sec><tp:treatment-sec sec-type="Remarks"><title>Remarks.</title><p>The recently described <italic><tp:taxon-name><tp:taxon-name-part taxon-name-part-type="genus">Menevia</tp:taxon-name-part> <tp:taxon-name-part taxon-name-part-type="species">pallida</tp:taxon-name-part></tp:taxon-name></italic> is not very distinct from the widespread <italic><tp:taxon-name><tp:taxon-name-part taxon-name-part-type="genus">Menevia</tp:taxon-name-part> <tp:taxon-name-part taxon-name-part-type="species">ostia</tp:taxon-name-part></tp:taxon-name></italic> or from the unique specimen of <italic><tp:taxon-name><tp:taxon-name-part taxon-name-part-type="genus">Menevia</tp:taxon-name-part> <tp:taxon-name-part taxon-name-part-type="species">parostia</tp:taxon-name-part></tp:taxon-name></italic>. The differences between <!--PageBreak--><italic><tp:taxon-name><tp:taxon-name-part taxon-name-part-type="genus">Menevia</tp:taxon-name-part> <tp:taxon-name-part taxon-name-part-type="species">pallida</tp:taxon-name-part></tp:taxon-name></italic> and <italic><tp:taxon-name><tp:taxon-name-part taxon-name-part-type="genus">Menevia</tp:taxon-name-part> <tp:taxon-name-part taxon-name-part-type="species">ostia</tp:taxon-name-part></tp:taxon-name></italic>, while present, provide only a weak basis on which to consider these taxa as separate species. The original description of <italic><tp:taxon-name><tp:taxon-name-part taxon-name-part-type="genus">Menevia</tp:taxon-name-part> <tp:taxon-name-part taxon-name-part-type="species">pallida</tp:taxon-name-part></tp:taxon-name></italic> was based on comparisons with <italic><tp:taxon-name><tp:taxon-name-part taxon-name-part-type="genus">Menevia</tp:taxon-name-part> <tp:taxon-name-part taxon-name-part-type="species">lantona</tp:taxon-name-part></tp:taxon-name></italic>, which was considered the most similar species by <xref ref-type="bibr" rid="B11">Herbin and Mielke (2014)</xref>. <italic><tp:taxon-name><tp:taxon-name-part taxon-name-part-type="genus">Menevia</tp:taxon-name-part> <tp:taxon-name-part taxon-name-part-type="species">ostia</tp:taxon-name-part></tp:taxon-name></italic> was not mentioned by these authors, despite the almost exact same external and genitalia morphologies of the males of the two species. In addition, the authors reported that the genitalia of <italic><tp:taxon-name><tp:taxon-name-part taxon-name-part-type="genus">Menevia</tp:taxon-name-part> <tp:taxon-name-part taxon-name-part-type="species">pallida</tp:taxon-name-part></tp:taxon-name></italic> are “the same” as <italic><tp:taxon-name><tp:taxon-name-part taxon-name-part-type="genus">Menevia</tp:taxon-name-part> <tp:taxon-name-part taxon-name-part-type="species">lantona</tp:taxon-name-part></tp:taxon-name></italic>, which we have found not to be the case. The genitalia of the holotype of <italic><tp:taxon-name><tp:taxon-name-part taxon-name-part-type="genus">Menevia</tp:taxon-name-part> <tp:taxon-name-part taxon-name-part-type="species">pallida</tp:taxon-name-part></tp:taxon-name></italic> in <xref ref-type="bibr" rid="B11">Herbin and Mielke (2014)</xref> displays very little resemblance to any <italic><tp:taxon-name><tp:taxon-name-part taxon-name-part-type="genus">Menevia</tp:taxon-name-part> <tp:taxon-name-part taxon-name-part-type="species">lantona</tp:taxon-name-part></tp:taxon-name></italic> dissections that we have reviewed (compare Figs <xref ref-type="fig" rid="F17">72</xref> and <xref ref-type="fig" rid="F18">82</xref>). Most notably, the uncus of <italic><tp:taxon-name><tp:taxon-name-part taxon-name-part-type="genus">Menevia</tp:taxon-name-part> <tp:taxon-name-part taxon-name-part-type="species">lantona</tp:taxon-name-part></tp:taxon-name></italic> is handbell shaped rather than triangular, the valves narrower, the gnathos processes more flattened and triangular, and finally the phallus of <italic><tp:taxon-name><tp:taxon-name-part taxon-name-part-type="genus">Menevia</tp:taxon-name-part> <tp:taxon-name-part taxon-name-part-type="species">lantona</tp:taxon-name-part></tp:taxon-name></italic> is of an entirely different shape. The phallus of <italic><tp:taxon-name><tp:taxon-name-part taxon-name-part-type="genus">Menevia</tp:taxon-name-part> <tp:taxon-name-part taxon-name-part-type="species">lantona</tp:taxon-name-part></tp:taxon-name></italic> lacks a dorsal ridge, which is a prominent character of the entire <italic><tp:taxon-name><tp:taxon-name-part taxon-name-part-type="species">ostia</tp:taxon-name-part></tp:taxon-name></italic> species-group. Apparently the phallus of <italic><tp:taxon-name><tp:taxon-name-part taxon-name-part-type="genus">Menevia</tp:taxon-name-part> <tp:taxon-name-part taxon-name-part-type="species">pallida</tp:taxon-name-part></tp:taxon-name></italic> was not fully examined during the description, as it was not figured separately from the rest of the genitalia nor was it removed from the genitalia when one of us examined the genitalia preparation.</p><p>Despite the issues with the original description of <italic><tp:taxon-name><tp:taxon-name-part taxon-name-part-type="genus">Menevia</tp:taxon-name-part> <tp:taxon-name-part taxon-name-part-type="species">pallida</tp:taxon-name-part></tp:taxon-name></italic>, we still consider it a valid species based primarily on environmental differences, consistently smaller size, paler tan rather than golden coloration, the position of the hindwing postmedial line in females, and the potential difference in female genitalia compared to female <italic><tp:taxon-name><tp:taxon-name-part taxon-name-part-type="genus">Menevia</tp:taxon-name-part> <tp:taxon-name-part taxon-name-part-type="species">ostia</tp:taxon-name-part></tp:taxon-name></italic>. The female from Caixas, Maranhão, Brazil, was collected about 440 km northeast of the type locality of <italic><tp:taxon-name><tp:taxon-name-part taxon-name-part-type="genus">Menevia</tp:taxon-name-part> <tp:taxon-name-part taxon-name-part-type="species">pallida</tp:taxon-name-part></tp:taxon-name></italic>, and from the same Cerrado habitat (<xref ref-type="bibr" rid="B33">Silva et al. 2012</xref>), and thus is the single female specimen most likely associated with <italic><tp:taxon-name><tp:taxon-name-part taxon-name-part-type="genus">Menevia</tp:taxon-name-part> <tp:taxon-name-part taxon-name-part-type="species">pallida</tp:taxon-name-part></tp:taxon-name></italic>. We consider this association reliable because the size and maculation agree perfectly with the examined holotype and paratype males of <italic><tp:taxon-name><tp:taxon-name-part taxon-name-part-type="genus">Menevia</tp:taxon-name-part> <tp:taxon-name-part taxon-name-part-type="species">pallida</tp:taxon-name-part></tp:taxon-name></italic>.</p><p>The single female from Lassance, Minas Gerais, Brazil, which we associate here with <italic><tp:taxon-name><tp:taxon-name-part taxon-name-part-type="genus">Menevia</tp:taxon-name-part> <tp:taxon-name-part taxon-name-part-type="species">pallida</tp:taxon-name-part></tp:taxon-name></italic>, albeit questionably, is relatively small and pale compared to <italic><tp:taxon-name><tp:taxon-name-part taxon-name-part-type="genus">Menevia</tp:taxon-name-part> <tp:taxon-name-part taxon-name-part-type="species">ostia</tp:taxon-name-part></tp:taxon-name></italic> females from Central America and northern South America, and consequently seems more in line with <italic><tp:taxon-name><tp:taxon-name-part taxon-name-part-type="genus">Menevia</tp:taxon-name-part> <tp:taxon-name-part taxon-name-part-type="species">pallida</tp:taxon-name-part></tp:taxon-name></italic>. However, as explained in the remarks to <italic><tp:taxon-name><tp:taxon-name-part taxon-name-part-type="genus">Menevia</tp:taxon-name-part> <tp:taxon-name-part taxon-name-part-type="species">ostia</tp:taxon-name-part></tp:taxon-name></italic>, some populations from Atlantic Forest localities are similarly pale. Pending upon the availability of additional specimens of both sexes from Minas Gerais and Espírito Santo, we are unable to conclusively allocate these populations to either species.</p><p>We consider two females from Paraguay to be <italic><tp:taxon-name><tp:taxon-name-part taxon-name-part-type="genus">Menevia</tp:taxon-name-part> <tp:taxon-name-part taxon-name-part-type="species">pallida</tp:taxon-name-part></tp:taxon-name></italic> due to their localities near the Cerrado, small size, and pale coloration. However, the forewing shape is less rounded than in female <italic><tp:taxon-name><tp:taxon-name-part taxon-name-part-type="genus">Menevia</tp:taxon-name-part> <tp:taxon-name-part taxon-name-part-type="species">ostia</tp:taxon-name-part></tp:taxon-name></italic> and <italic><tp:taxon-name><tp:taxon-name-part taxon-name-part-type="genus">Menevia</tp:taxon-name-part> <tp:taxon-name-part taxon-name-part-type="species">pallida</tp:taxon-name-part></tp:taxon-name></italic>, making the Paraguayan specimens appear rather distinct (see Fig. <xref ref-type="fig" rid="F10">41</xref>). Because of this morphological difference, these specimens were not included when writing the female description for <italic><tp:taxon-name><tp:taxon-name-part taxon-name-part-type="genus">Menevia</tp:taxon-name-part> <tp:taxon-name-part taxon-name-part-type="species">pallida</tp:taxon-name-part></tp:taxon-name></italic>. Due to the fact that we lack males from Paraguay, we are unable to determine conclusively whether the specimens from Paraguay represent <italic><tp:taxon-name><tp:taxon-name-part taxon-name-part-type="genus">Menevia</tp:taxon-name-part> <tp:taxon-name-part taxon-name-part-type="species">pallida</tp:taxon-name-part></tp:taxon-name></italic> or a distinct, undescribed species. Regardless, the specimens from Paraguay certainly belong to the <italic><tp:taxon-name><tp:taxon-name-part taxon-name-part-type="species">ostia</tp:taxon-name-part></tp:taxon-name></italic> species-group and are treated here in the present study as they represent the only records of <italic><tp:taxon-name><tp:taxon-name-part taxon-name-part-type="genus">Menevia</tp:taxon-name-part></tp:taxon-name></italic> from Paraguay and are therefore significant.</p></tp:treatment-sec><tp:treatment-sec><!--Section generated to contain objects referenced in tp:taxon-treatment.--><fig id="F10" position="float" orientation="portrait"><label>Figures 30–41.</label><caption><p>
          <italic><tp:taxon-name><tp:taxon-name-part taxon-name-part-type="genus">Menevia</tp:taxon-name-part> <tp:taxon-name-part taxon-name-part-type="species">ostia</tp:taxon-name-part></tp:taxon-name></italic> species-group adults, <bold>a</bold> recto, <bold>b</bold> verso. <bold>30</bold> <italic><tp:taxon-name><tp:taxon-name-part taxon-name-part-type="genus">Menevia</tp:taxon-name-part> <tp:taxon-name-part taxon-name-part-type="species">ostia</tp:taxon-name-part></tp:taxon-name></italic> ♂, Costa Rica, Guanacaste, Tajo Angeles, 540 m, 10-SRNP-4309 (<named-content xmlns:xlink="http://www.w3.org/1999/xlink" content-type="dwc:institutional_code" xlink:type="simple">USNM</named-content>) <bold>31</bold> <italic><tp:taxon-name><tp:taxon-name-part taxon-name-part-type="genus">Menevia</tp:taxon-name-part> <tp:taxon-name-part taxon-name-part-type="species">ostia</tp:taxon-name-part></tp:taxon-name></italic> ♂, Costa Rica, Guanacaste, Sendero Puertas, 400 m, 03-SRNP-18623 (<named-content xmlns:xlink="http://www.w3.org/1999/xlink" content-type="dwc:institutional_code" xlink:type="simple">USNM</named-content>) <bold>32</bold> <italic><tp:taxon-name><tp:taxon-name-part taxon-name-part-type="genus">Menevia</tp:taxon-name-part> <tp:taxon-name-part taxon-name-part-type="species">ostia</tp:taxon-name-part></tp:taxon-name></italic> ♂, French Guiana, Sinnamary, Piste a St. Elie, km. 24, 50 m (<named-content xmlns:xlink="http://www.w3.org/1999/xlink" content-type="dwc:institutional_code" xlink:type="simple">AMNH</named-content>) <bold>33</bold> <italic><tp:taxon-name><tp:taxon-name-part taxon-name-part-type="genus">Menevia</tp:taxon-name-part> <tp:taxon-name-part taxon-name-part-type="species">ostia</tp:taxon-name-part></tp:taxon-name></italic> ♂, Brazil, Espírito Santo, Linhares, 40 m (<named-content xmlns:xlink="http://www.w3.org/1999/xlink" content-type="dwc:institutional_code" xlink:type="simple">USNM</named-content>) <bold>34</bold> <italic><tp:taxon-name><tp:taxon-name-part taxon-name-part-type="genus">Menevia</tp:taxon-name-part> <tp:taxon-name-part taxon-name-part-type="species">pallida</tp:taxon-name-part></tp:taxon-name></italic> holotype ♂, Brazil, Maranhão, Feira Nova do Maranhão, 480 m (<named-content xmlns:xlink="http://www.w3.org/1999/xlink" content-type="dwc:institutional_code" xlink:type="simple">DZUP</named-content>) <bold>35</bold> <italic><tp:taxon-name><tp:taxon-name-part taxon-name-part-type="genus">Menevia</tp:taxon-name-part> <tp:taxon-name-part taxon-name-part-type="species">pallida</tp:taxon-name-part></tp:taxon-name></italic> paratype ♂, Brazil, Maranhão, Feira Nova do Maranhão, 480 m (<abbrev xmlns:xlink="http://www.w3.org/1999/xlink" content-type="institution" xlink:title="Collection of Carlos G. C. Mielke, Curitiba, Paraná, Brazil" xlink:type="simple">CGCM</abbrev>) <bold>36</bold> <italic><tp:taxon-name><tp:taxon-name-part taxon-name-part-type="genus">Menevia</tp:taxon-name-part> <tp:taxon-name-part taxon-name-part-type="species">ostia</tp:taxon-name-part></tp:taxon-name></italic> holotype ♀, Panama, Chiriquí (<abbrev xmlns:xlink="http://www.w3.org/1999/xlink" content-type="institution" xlink:title="Museum für Naturkunde der Humboldt-Universität zu Berlin, Germany" xlink:type="simple">MNHU</abbrev>) <bold>37</bold> <italic><tp:taxon-name><tp:taxon-name-part taxon-name-part-type="genus">Menevia</tp:taxon-name-part> <tp:taxon-name-part taxon-name-part-type="species">ostia</tp:taxon-name-part></tp:taxon-name></italic> ♀, Costa Rica, Guanacaste, Sendero Rotulo, 510 m, 04-SRNP-34126 (<named-content xmlns:xlink="http://www.w3.org/1999/xlink" content-type="dwc:institutional_code" xlink:type="simple">USNM</named-content>) <bold>38</bold> <italic><tp:taxon-name><tp:taxon-name-part taxon-name-part-type="genus">Menevia</tp:taxon-name-part> <tp:taxon-name-part taxon-name-part-type="species">parostia</tp:taxon-name-part></tp:taxon-name></italic> holotype ♀, unknown locality (<named-content xmlns:xlink="http://www.w3.org/1999/xlink" content-type="dwc:institutional_code" xlink:type="simple">USNM</named-content>) <bold>39</bold> <italic><tp:taxon-name><tp:taxon-name-part taxon-name-part-type="genus">Menevia</tp:taxon-name-part> <tp:taxon-name-part taxon-name-part-type="species">pallida</tp:taxon-name-part></tp:taxon-name></italic> ♀ [questionable], Brazil, Minas Gerais, Lassance (<named-content xmlns:xlink="http://www.w3.org/1999/xlink" content-type="dwc:institutional_code" xlink:type="simple">CUIC</named-content>) <bold>40</bold> <italic><tp:taxon-name><tp:taxon-name-part taxon-name-part-type="genus">Menevia</tp:taxon-name-part> <tp:taxon-name-part taxon-name-part-type="species">pallida</tp:taxon-name-part></tp:taxon-name></italic> ♀, Brazil, Maranhão, Caixas, Reserva Ecol. Inhamum (<named-content xmlns:xlink="http://www.w3.org/1999/xlink" content-type="dwc:institutional_code" xlink:type="simple">CPAC</named-content>) <bold>41</bold> <italic><tp:taxon-name><tp:taxon-name-part taxon-name-part-type="genus">Menevia</tp:taxon-name-part> <tp:taxon-name-part taxon-name-part-type="species">pallida</tp:taxon-name-part></tp:taxon-name></italic> ♀ [questionable], Paraguay, Villarrica [photo couresty <named-content xmlns:xlink="http://www.w3.org/1999/xlink" content-type="dwc:institutional_code" xlink:type="simple">NHMUK</named-content>] (<named-content xmlns:xlink="http://www.w3.org/1999/xlink" content-type="dwc:institutional_code" xlink:type="simple">NHMUK</named-content>). Scale bar = 1 cm.</p></caption><graphic xmlns:xlink="http://www.w3.org/1999/xlink" xlink:href="zookeys-566-031-g010.jpg" position="float" orientation="portrait" xlink:type="simple" id="oo_78532.jpg"/></fig><fig id="F18" position="float" orientation="portrait"><label>Figures 82–86.</label><caption><p>
          <italic><tp:taxon-name><tp:taxon-name-part taxon-name-part-type="genus">Menevia</tp:taxon-name-part></tp:taxon-name></italic> male genitalia, <bold>a</bold> ventral, <bold>b</bold> lateral, <bold>c</bold> phallus. <bold>82</bold> <italic><tp:taxon-name><tp:taxon-name-part taxon-name-part-type="genus">Menevia</tp:taxon-name-part> <tp:taxon-name-part taxon-name-part-type="species">pallida</tp:taxon-name-part></tp:taxon-name></italic> paratype, Brazil, Maranhão, Feira Nova do Maranhão, 480 m [St. Laurent diss.: 6-16-15:3] (<abbrev xmlns:xlink="http://www.w3.org/1999/xlink" content-type="institution" xlink:title="Collection of Carlos G. C. Mielke, Curitiba, Paraná, Brazil" xlink:type="simple">CGCM</abbrev>) <bold>83</bold> <italic><tp:taxon-name><tp:taxon-name-part taxon-name-part-type="genus">Menevia</tp:taxon-name-part> <tp:taxon-name-part taxon-name-part-type="species">plagiata</tp:taxon-name-part></tp:taxon-name></italic> neotype, Brazil, Rio de Janeiro, Teresópolis [St. Laurent diss.: 9-2-15:1] (<named-content xmlns:xlink="http://www.w3.org/1999/xlink" content-type="dwc:institutional_code" xlink:type="simple">NHMUK</named-content>) <bold>84</bold> <italic><tp:taxon-name><tp:taxon-name-part taxon-name-part-type="genus">Menevia</tp:taxon-name-part> <tp:taxon-name-part taxon-name-part-type="species">plagiata</tp:taxon-name-part></tp:taxon-name></italic>, Brazil, Rio de Janeiro [St. Laurent diss.: 4-25-15:2] (<abbrev xmlns:xlink="http://www.w3.org/1999/xlink" content-type="institution" xlink:title="Carnegie Museum of Natural History, Pittsburgh, Pennsylvania, USA" xlink:type="simple">CMNH</abbrev>) <bold>85</bold> <italic><tp:taxon-name><tp:taxon-name-part taxon-name-part-type="genus">Menevia</tp:taxon-name-part> <tp:taxon-name-part taxon-name-part-type="species">alurca</tp:taxon-name-part></tp:taxon-name></italic> paratype, Brazil, Maranhão, Feira Nova do Maranhão, 480 m [St. Laurent diss.: 6-16-15:4] (<abbrev xmlns:xlink="http://www.w3.org/1999/xlink" content-type="institution" xlink:title="Collection of Carlos G. C. Mielke, Curitiba, Paraná, Brazil" xlink:type="simple">CGCM</abbrev>) <bold>86</bold> <italic><tp:taxon-name><tp:taxon-name-part taxon-name-part-type="genus">Menevia</tp:taxon-name-part> <tp:taxon-name-part taxon-name-part-type="species">australis</tp:taxon-name-part></tp:taxon-name></italic> holotype, Brazil, Santa Catarina, Jaraguá do Sul [St. Laurent diss.: 6-19-15:4] (<named-content xmlns:xlink="http://www.w3.org/1999/xlink" content-type="dwc:institutional_code" xlink:type="simple">CUIC</named-content>). Scale bar = 1 mm.</p></caption><graphic xmlns:xlink="http://www.w3.org/1999/xlink" xlink:href="zookeys-566-031-g018.jpg" position="float" orientation="portrait" xlink:type="simple" id="oo_78540.jpg"/></fig><fig id="F22" position="float" orientation="portrait"><label>Figures 92–97.</label><caption><p>
          <italic><tp:taxon-name><tp:taxon-name-part taxon-name-part-type="genus">Menevia</tp:taxon-name-part></tp:taxon-name></italic> female genitalia, <bold>a</bold> ventral, <bold>b</bold> VIII tergite detail. <bold>92</bold> <italic><tp:taxon-name><tp:taxon-name-part taxon-name-part-type="genus">Menevia</tp:taxon-name-part> <tp:taxon-name-part taxon-name-part-type="species">lantona</tp:taxon-name-part></tp:taxon-name></italic>, French Guiana, St. Jean du Maroni, [St. Laurent diss.: 7-8-15:1] (<named-content xmlns:xlink="http://www.w3.org/1999/xlink" content-type="dwc:institutional_code" xlink:type="simple">USNM</named-content>) <bold>93</bold> <italic><tp:taxon-name><tp:taxon-name-part taxon-name-part-type="genus">Menevia</tp:taxon-name-part> <tp:taxon-name-part taxon-name-part-type="species">magna</tp:taxon-name-part></tp:taxon-name></italic> paratype, Brazil, Santa Catarina, Dalbérgia [St. Laurent diss.: 3-7-15:15] (<named-content xmlns:xlink="http://www.w3.org/1999/xlink" content-type="dwc:institutional_code" xlink:type="simple">CUIC</named-content>) <bold>94</bold> <italic><tp:taxon-name><tp:taxon-name-part taxon-name-part-type="genus">Menevia</tp:taxon-name-part> <tp:taxon-name-part taxon-name-part-type="species">lucara</tp:taxon-name-part></tp:taxon-name></italic>, French Guiana, Kourou Forest [St. Laurent diss.: 5-22-15:1] (<named-content xmlns:xlink="http://www.w3.org/1999/xlink" content-type="dwc:institutional_code" xlink:type="simple">MNHN</named-content>) <bold>95</bold> <italic><tp:taxon-name><tp:taxon-name-part taxon-name-part-type="genus">Menevia</tp:taxon-name-part> <tp:taxon-name-part taxon-name-part-type="species">ostia</tp:taxon-name-part></tp:taxon-name></italic>, Costa Rica, Guanacaste, Mena Central, 345 m, Voucher: 01-SRNP-24319 [St. Laurent diss.: 4-20-15:9] (<named-content xmlns:xlink="http://www.w3.org/1999/xlink" content-type="dwc:institutional_code" xlink:type="simple">USNM</named-content>) <bold>96</bold> <italic><tp:taxon-name><tp:taxon-name-part taxon-name-part-type="genus">Menevia</tp:taxon-name-part> <tp:taxon-name-part taxon-name-part-type="species">parostia</tp:taxon-name-part></tp:taxon-name></italic> holotype, unknown locality [St. Laurent diss.: 4-20-15:7] (<named-content xmlns:xlink="http://www.w3.org/1999/xlink" content-type="dwc:institutional_code" xlink:type="simple">USNM</named-content>) <bold>98</bold> <italic><tp:taxon-name><tp:taxon-name-part taxon-name-part-type="genus">Menevia</tp:taxon-name-part> <tp:taxon-name-part taxon-name-part-type="species">pallida</tp:taxon-name-part></tp:taxon-name></italic> [questionable], Brazil, Minas Gerais, Lassance [St. Laurent diss.: 4-20-15:6] (<named-content xmlns:xlink="http://www.w3.org/1999/xlink" content-type="dwc:institutional_code" xlink:type="simple">CUIC</named-content>). Scale bar = 1 mm.</p></caption><graphic xmlns:xlink="http://www.w3.org/1999/xlink" xlink:href="zookeys-566-031-g022.jpg" position="float" orientation="portrait" xlink:type="simple" id="oo_78543.jpg"/></fig><fig id="F11" position="float" orientation="portrait"><label>Map 3.</label><caption><p>
          <italic><tp:taxon-name><tp:taxon-name-part taxon-name-part-type="genus">Menevia</tp:taxon-name-part> <tp:taxon-name-part taxon-name-part-type="species">ostia</tp:taxon-name-part></tp:taxon-name></italic> species-group.</p></caption><graphic xmlns:xlink="http://www.w3.org/1999/xlink" xlink:href="zookeys-566-031-g011.jpg" position="float" orientation="portrait" xlink:type="simple" id="oo_78531.jpg"/></fig><fig id="F17" position="float" orientation="portrait"><label>Figures 72–81.</label><caption><p>
          <italic><tp:taxon-name><tp:taxon-name-part taxon-name-part-type="genus">Menevia</tp:taxon-name-part></tp:taxon-name></italic> male genitalia, <bold>a</bold> ventral, <bold>b</bold> lateral, <bold>c</bold> phallus [except Figures 80, 81]. <bold>72</bold> <italic><tp:taxon-name><tp:taxon-name-part taxon-name-part-type="genus">Menevia</tp:taxon-name-part> <tp:taxon-name-part taxon-name-part-type="species">lantona</tp:taxon-name-part></tp:taxon-name></italic>, French Guiana, Pied Saut, Oyapok River [St. Laurent diss.: 3-7-15:2] (<abbrev xmlns:xlink="http://www.w3.org/1999/xlink" content-type="institution" xlink:title="Carnegie Museum of Natural History, Pittsburgh, Pennsylvania, USA" xlink:type="simple">CMNH</abbrev>) <bold>73</bold> <italic><tp:taxon-name><tp:taxon-name-part taxon-name-part-type="genus">Menevia</tp:taxon-name-part> <tp:taxon-name-part taxon-name-part-type="species">rosea</tp:taxon-name-part></tp:taxon-name></italic> holotype, Ecuador, Napo, Simón Bolívar, 1200 m [St. Laurent diss.: 3-7-15:9, 73b inverted horizontally] (<abbrev xmlns:xlink="http://www.w3.org/1999/xlink" content-type="institution" xlink:title="Carnegie Museum of Natural History, Pittsburgh, Pennsylvania, USA" xlink:type="simple">CMNH</abbrev>) <bold>74</bold> <italic><tp:taxon-name><tp:taxon-name-part taxon-name-part-type="genus">Menevia</tp:taxon-name-part> <tp:taxon-name-part taxon-name-part-type="species">torvamessoria</tp:taxon-name-part></tp:taxon-name></italic> holotype, Peru, Puno, La Unión, 2000 ft [St. Laurent diss.: 6-29-15:4, 74b inverted horizontally] (<named-content xmlns:xlink="http://www.w3.org/1999/xlink" content-type="dwc:institutional_code" xlink:type="simple">NHMUK</named-content>) <bold>75</bold> <italic><tp:taxon-name><tp:taxon-name-part taxon-name-part-type="genus">Menevia</tp:taxon-name-part> <tp:taxon-name-part taxon-name-part-type="species">magna</tp:taxon-name-part></tp:taxon-name></italic> holotype, Brazil, Santa Catarina, São Bento do Sul, Rio Natal, 450 m [St. Laurent diss.: 6-16-15:1] (<named-content xmlns:xlink="http://www.w3.org/1999/xlink" content-type="dwc:institutional_code" xlink:type="simple">DZUP</named-content>) <bold>76</bold> <italic><tp:taxon-name><tp:taxon-name-part taxon-name-part-type="genus">Menevia</tp:taxon-name-part> <tp:taxon-name-part taxon-name-part-type="species">lucara</tp:taxon-name-part></tp:taxon-name></italic>, French Guiana, Mana River [St. Laurent diss.: 2-5-15:4] (<abbrev xmlns:xlink="http://www.w3.org/1999/xlink" content-type="institution" xlink:title="Carnegie Museum of Natural History, Pittsburgh, Pennsylvania, USA" xlink:type="simple">CMNH</abbrev>) <bold>77</bold> <italic><tp:taxon-name><tp:taxon-name-part taxon-name-part-type="genus">Menevia</tp:taxon-name-part> <tp:taxon-name-part taxon-name-part-type="species">menapia</tp:taxon-name-part></tp:taxon-name></italic> holotype, Guatemala, Cayuga [St. Laurent diss.: 9-7-14:1] (<named-content xmlns:xlink="http://www.w3.org/1999/xlink" content-type="dwc:institutional_code" xlink:type="simple">USNM</named-content>) <bold>78</bold> <italic><tp:taxon-name><tp:taxon-name-part taxon-name-part-type="genus">Menevia</tp:taxon-name-part> <tp:taxon-name-part taxon-name-part-type="species">mielkei</tp:taxon-name-part></tp:taxon-name></italic> paratype, Brazil, Rio de Janeiro, Cachoeiras de Macacu, 700 m [St. Laurent diss.: 2-5-15:11] (<named-content xmlns:xlink="http://www.w3.org/1999/xlink" content-type="dwc:institutional_code" xlink:type="simple">USNM</named-content>) <bold>79</bold> <italic><tp:taxon-name><tp:taxon-name-part taxon-name-part-type="genus">Menevia</tp:taxon-name-part> <tp:taxon-name-part taxon-name-part-type="species">ostia</tp:taxon-name-part></tp:taxon-name></italic>, Costa Rica, Guanacaste, Tajo Angeles, 540 m, 10-SRNP-4309 [St. Laurent diss.: 7-14-15:2] (<named-content xmlns:xlink="http://www.w3.org/1999/xlink" content-type="dwc:institutional_code" xlink:type="simple">USNM</named-content>) <bold>80</bold> <italic><tp:taxon-name><tp:taxon-name-part taxon-name-part-type="genus">Menevia</tp:taxon-name-part> <tp:taxon-name-part taxon-name-part-type="species">ostia</tp:taxon-name-part></tp:taxon-name></italic> phallus, French Guiana, Nouveau Chantier [St. Laurent 3-24-15:7] (<named-content xmlns:xlink="http://www.w3.org/1999/xlink" content-type="dwc:institutional_code" xlink:type="simple">USNM</named-content>) <bold>81</bold> <italic><tp:taxon-name><tp:taxon-name-part taxon-name-part-type="genus">Menevia</tp:taxon-name-part> <tp:taxon-name-part taxon-name-part-type="species">ostia</tp:taxon-name-part></tp:taxon-name></italic> phallus, Brazil, Espírito Santo, Linhares [St. Laurent 3-24-15:11] (<named-content xmlns:xlink="http://www.w3.org/1999/xlink" content-type="dwc:institutional_code" xlink:type="simple">USNM</named-content>). Scale bar = 1 mm.</p></caption><graphic xmlns:xlink="http://www.w3.org/1999/xlink" xlink:href="zookeys-566-031-g017.jpg" position="float" orientation="portrait" xlink:type="simple" id="oo_78539.jpg"/></fig></tp:treatment-sec><ref-list><ref id="B12"><mixed-citation xmlns:xlink="http://www.w3.org/1999/xlink" xlink:type="simple">
          <institution xlink:type="simple">IBGE</institution> (<year>2004</year>) <source>Mapa de Biomas e de Vegetação</source>, <publisher-name>Instituto Brasileiro de Geografia e Estatística</publisher-name>. <ext-link xlink:type="simple" ext-link-type="uri" xlink:href="http://www.ibge.gov.br/home/presidencia/noticias/21052004biomashtml.shtm">http://www.ibge.gov.br/home/presidencia/noticias/21052004biomashtml.shtm</ext-link> [<date-in-citation content-type="access-date">10/25/2014</date-in-citation>]</mixed-citation></ref><ref id="B11"><mixed-citation xmlns:xlink="http://www.w3.org/1999/xlink" xlink:type="simple">
          <person-group><name name-style="western"><surname>Herbin</surname><given-names>D</given-names></name><name name-style="western"><surname>Mielke</surname><given-names>CG</given-names></name></person-group> (<year>2014</year>) <article-title>Preliminary list of <tp:taxon-name><tp:taxon-name-part taxon-name-part-type="family">Mimallonidae</tp:taxon-name-part></tp:taxon-name> from Feira Nova do Maranhão, Maranhão, northern Brazil with descriptions of some new species (<tp:taxon-name><tp:taxon-name-part taxon-name-part-type="order">Lepidoptera</tp:taxon-name-part></tp:taxon-name> <tp:taxon-name><tp:taxon-name-part taxon-name-part-type="suborder">Heterocera</tp:taxon-name-part></tp:taxon-name> <tp:taxon-name><tp:taxon-name-part taxon-name-part-type="superfamily">Mimallonoidea</tp:taxon-name-part></tp:taxon-name>).</article-title> <source>Antenor</source> <volume>1</volume>(<issue>2</issue>): <fpage>130</fpage>–<lpage>152</lpage>.</mixed-citation></ref><ref id="B33"><mixed-citation xmlns:xlink="http://www.w3.org/1999/xlink" xlink:type="simple">
          <person-group><name name-style="western"><surname>Silva</surname><given-names>JO</given-names></name><name name-style="western"><surname>Carvalho-Filho</surname><given-names>FDS</given-names></name><name name-style="western"><surname>Esposito</surname><given-names>MC</given-names></name><name name-style="western"><surname>Reis</surname><given-names>GA</given-names></name></person-group> (<year>2012</year>) <article-title>First record of <italic><tp:taxon-name><tp:taxon-name-part taxon-name-part-type="genus">Chrysomya</tp:taxon-name-part> <tp:taxon-name-part taxon-name-part-type="species">rufifacies</tp:taxon-name-part></tp:taxon-name></italic> (Macquart) (<tp:taxon-name><tp:taxon-name-part taxon-name-part-type="order">Diptera</tp:taxon-name-part></tp:taxon-name>, <tp:taxon-name><tp:taxon-name-part taxon-name-part-type="family">Calliphoridae</tp:taxon-name-part></tp:taxon-name>) from Brazil.</article-title> <source>Revista Brasileira de Entomologia</source> <volume>56</volume>(<issue>1</issue>): <fpage>115</fpage>–<lpage>118</lpage>. doi: <ext-link xlink:type="simple" ext-link-type="doi" xlink:href="10.1590/S0085-56262012000100019">10.1590/S0085-56262012000100019</ext-link></mixed-citation></ref></ref-list></tp:taxon-treatment>
