# Supplementary material for: Revision of the genus Menevia Schaus, 1928 (Lepidoptera, Mimallonoidea, Mimallonidae) with the description of 11 new species
Source: Zookeys. 2016 Feb 18;(566):31–116. doi: 10.3897/zookeys.566.6982 (PMC4797204; doi:10.3897/zookeys.566.6982)
Supplement: XML Treatment for Menevia plagiata [file zookeys.566.6982-treatment12.xml]

<!DOCTYPE tp:taxon-treatment
  PUBLIC "-//TaxonX//DTD Taxonomic Treatment Publishing DTD v0 20100105//EN" "tax-treatment-NSO.dtd">
<tp:taxon-treatment xmlns:tp="http://www.plazi.org/taxpub"><tp:treatment-meta><kwd-group><label>Taxon classification</label><kwd><named-content content-type="kingdom">Animalia</named-content></kwd><kwd><named-content content-type="order">Lepidoptera</named-content></kwd><kwd><named-content content-type="family">Mimallonidae</named-content></kwd></kwd-group><mixed-citation publication-type="journal"><person-group><name><surname>St. Laurent</surname><given-names>Ryan A.</given-names></name><name><surname>Dombroskie</surname><given-names>Jason J.</given-names></name></person-group><article-title>Revision of the genus <italic><tp:taxon-name><tp:taxon-name-part taxon-name-part-type="genus">Menevia</tp:taxon-name-part></tp:taxon-name></italic> Schaus, 1928 (<tp:taxon-name><tp:taxon-name-part taxon-name-part-type="order">Lepidoptera</tp:taxon-name-part></tp:taxon-name>, <tp:taxon-name><tp:taxon-name-part taxon-name-part-type="superfamily">Mimallonoidea</tp:taxon-name-part></tp:taxon-name>, <tp:taxon-name><tp:taxon-name-part taxon-name-part-type="family">Mimallonidae</tp:taxon-name-part></tp:taxon-name>) with the description of 11 new species</article-title><source>Zookeys</source><day>18</day><month>2</month><year>2016</year><volume>2016</volume><issue>566</issue><fpage>31</fpage><lpage>116</lpage><pub-id pub-id-type="doi">10.3897/zookeys.566.6982</pub-id></mixed-citation></tp:treatment-meta><tp:nomenclature><tp:taxon-name>
                  <tp:taxon-name-part taxon-name-part-type="genus">Menevia</tp:taxon-name-part>
                  <tp:taxon-name-part taxon-name-part-type="species">plagiata</tp:taxon-name-part>
                </tp:taxon-name><tp:taxon-authority>(Walker, 1855)</tp:taxon-authority><xref ref-type="fig" rid="F12">Figs 42–44</xref><xref ref-type="fig" rid="F13">, 52</xref><xref ref-type="fig" rid="F13">, 53</xref><xref ref-type="fig" rid="F18">, 83</xref><xref ref-type="fig" rid="F18">, 84</xref><xref ref-type="fig" rid="F23">, 98</xref><xref ref-type="fig" rid="F14">; Map 4</xref><tp:nomenclature-citation-list><tp:nomenclature-citation><tp:taxon-name><tp:taxon-name-part taxon-name-part-type="genus">Mimallo</tp:taxon-name-part> <tp:taxon-name-part taxon-name-part-type="species">plagiata</tp:taxon-name-part></tp:taxon-name><comment> Walker, 1855: 1341</comment></tp:nomenclature-citation><tp:nomenclature-citation><tp:taxon-name><tp:taxon-name-part taxon-name-part-type="genus">Perophora</tp:taxon-name-part> <tp:taxon-name-part taxon-name-part-type="species">plagiata</tp:taxon-name-part></tp:taxon-name><comment>; <xref ref-type="bibr" rid="B28">Raymundo 1919</xref></comment></tp:nomenclature-citation><tp:nomenclature-citation><tp:taxon-name><tp:taxon-name-part taxon-name-part-type="genus">Menevia</tp:taxon-name-part> <tp:taxon-name-part taxon-name-part-type="species">plagiata</tp:taxon-name-part></tp:taxon-name><comment>; <xref ref-type="bibr" rid="B30">Schaus 1928</xref>: fig. ♀ 88g</comment></tp:nomenclature-citation><tp:nomenclature-citation><tp:taxon-name><tp:taxon-name-part taxon-name-part-type="genus">Perophora</tp:taxon-name-part> <tp:taxon-name-part taxon-name-part-type="species">plagiata</tp:taxon-name-part></tp:taxon-name><comment>; <xref ref-type="bibr" rid="B24">Monte 1934</xref></comment></tp:nomenclature-citation><tp:nomenclature-citation><tp:taxon-name><tp:taxon-name-part taxon-name-part-type="genus">Menevia</tp:taxon-name-part> <tp:taxon-name-part taxon-name-part-type="species">plagiata</tp:taxon-name-part></tp:taxon-name><comment>; <xref ref-type="bibr" rid="B20">Lima 1950</xref></comment></tp:nomenclature-citation><tp:nomenclature-citation><tp:taxon-name><tp:taxon-name-part taxon-name-part-type="genus">Menevia</tp:taxon-name-part> <tp:taxon-name-part taxon-name-part-type="species">plagiata</tp:taxon-name-part></tp:taxon-name><comment>; <xref ref-type="bibr" rid="B32">Silva et al. 1968</xref></comment></tp:nomenclature-citation><tp:nomenclature-citation><tp:taxon-name><tp:taxon-name-part taxon-name-part-type="genus">Menevia</tp:taxon-name-part> <tp:taxon-name-part taxon-name-part-type="species">plagiata</tp:taxon-name-part></tp:taxon-name><comment>; <xref ref-type="bibr" rid="B1">Becker 1996</xref></comment></tp:nomenclature-citation><tp:nomenclature-citation><tp:taxon-name><tp:taxon-name-part taxon-name-part-type="genus">Menevia</tp:taxon-name-part> <tp:taxon-name-part taxon-name-part-type="species">plagiata</tp:taxon-name-part></tp:taxon-name><comment>; <xref ref-type="bibr" rid="B22">Mecke et al. 2000</xref></comment></tp:nomenclature-citation><tp:nomenclature-citation><tp:taxon-name><tp:taxon-name-part taxon-name-part-type="genus">Menevia</tp:taxon-name-part> <tp:taxon-name-part taxon-name-part-type="species">plagiata</tp:taxon-name-part></tp:taxon-name><comment>; <xref ref-type="bibr" rid="B25">Pastrana 2004</xref></comment></tp:nomenclature-citation><tp:nomenclature-citation><tp:taxon-name><tp:taxon-name-part taxon-name-part-type="genus">Menevia</tp:taxon-name-part> <tp:taxon-name-part taxon-name-part-type="species">plagiata</tp:taxon-name-part></tp:taxon-name><comment>; <xref ref-type="bibr" rid="B11">Herbin and Mielke 2014</xref></comment></tp:nomenclature-citation></tp:nomenclature-citation-list></tp:nomenclature><tp:treatment-sec sec-type="type material"><title>Type material.</title><p>
                  <bold>Holotype</bold>, ♂, presumed lost/destroyed. Type locality: Brazil: Rio de Janeiro (see remarks).</p><p>
                  <bold>Neotype (here designated)</bold>, ♂: <bold>BRAZIL: Rio de Janeiro</bold>: BRAZIL: Rio de Janeiro Ste., Teresopolis [Teresópolis], 13–22.iii.1958, H.B.D. Kettlewell, B.M. 1958–273/ NEOTYPE male <italic><tp:taxon-name><tp:taxon-name-part taxon-name-part-type="genus">Mimallo</tp:taxon-name-part> <tp:taxon-name-part taxon-name-part-type="species">plagiata</tp:taxon-name-part></tp:taxon-name></italic> designated by St Laurent and Dombroskie 2016/ BMNH(E) 1378747/ St. Laurent diss.: 9-2-15:1/ (<named-content xmlns:xlink="http://www.w3.org/1999/xlink" content-type="dwc:institutional_code" xlink:type="simple">NHMUK</named-content>). New type locality: Brazil: Rio de Janeiro: Teresópolis.</p></tp:treatment-sec><tp:treatment-sec sec-type="Additional specimens examined"><title>Additional specimens examined.</title><p>(10 ♂, 19 ♀ total) <bold>BRAZIL: Espírito Santo</bold>: 3 ♀, Santa Teresa: 20.XI.1966, 18.XII.1966, Elias leg. (<named-content xmlns:xlink="http://www.w3.org/1999/xlink" content-type="dwc:institutional_code" xlink:type="simple">DZUP</named-content>); XII.1966, C. &amp; C.T. Elias (<named-content xmlns:xlink="http://www.w3.org/1999/xlink" content-type="dwc:institutional_code" xlink:type="simple">DZUP</named-content>). <bold>Pernambuco</bold>: 1 ♂, Serra de Communaty [southeastern Pernambuco]: 1.II.1893, E. Gounelle, Ex. Oberthür Coll., Brit. Mus. 1927–3, ex. Joicey Coll. Brit. Mus. 1925–157, BMNH(E) 1378748, St. Laurent diss.: 6-29-15:12 (<named-content xmlns:xlink="http://www.w3.org/1999/xlink" content-type="dwc:institutional_code" xlink:type="simple">NHMUK</named-content>). 1 ♀, Canhotinho: 19.VII.1991, Cardoso leg., ex. coleção A. Cardoso, No. 5467 (<named-content xmlns:xlink="http://www.w3.org/1999/xlink" content-type="dwc:institutional_code" xlink:type="simple">DZUP</named-content>). <bold>Rio de Janeiro</bold>: 3 ♂, Teresópolis: 13–22.III.1958, H.B.D. Kettlewell, B.M. 1958–273, BMNH(E) 1378746, 1378751, 1378752, St. Laurent diss.: 6-29-15:13, 6-29-15:14 (<named-content xmlns:xlink="http://www.w3.org/1999/xlink" content-type="dwc:institutional_code" xlink:type="simple">NHMUK</named-content>). 3 ♂, 4 ♀, Petrópolis: 2.XII.1875, 10.XII.1875, 29.III.1876, Joicey Bequest, Brit. Mus. 1934–120, BMNH(E) 1378749, St. Laurent diss.: 6-29-15:15 (<named-content xmlns:xlink="http://www.w3.org/1999/xlink" content-type="dwc:institutional_code" xlink:type="simple">NHMUK</named-content>); 10.IV.1928, 6.IV.1959, 26.IV.1960, 23.X.1964, Gagarin leg., ex. col. Gagarin (<named-content xmlns:xlink="http://www.w3.org/1999/xlink" content-type="dwc:institutional_code" xlink:type="simple">DZUP</named-content>). 1 ♂, Petrópolis, Independência: 21.IX.1939, Gagarin leg., ex. col. Gagarin (<named-content xmlns:xlink="http://www.w3.org/1999/xlink" content-type="dwc:institutional_code" xlink:type="simple">DZUP</named-content>). 1 ♀, Mendes, 92 km from Rio de Janeiro: Collection Le Moult, Joicey Coll. Brit. Mus. 1925–157 (<named-content xmlns:xlink="http://www.w3.org/1999/xlink" content-type="dwc:institutional_code" xlink:type="simple">NHMUK</named-content>). 2 ♀, Corcovado, 800 ft: II.1910, 2.II.1910, E.D. Jones, E.D. Jones coll. 1919–295, [1 ♀ is the “type” of manuscript name <italic><tp:taxon-name><tp:taxon-name-part taxon-name-part-type="genus">Perophora</tp:taxon-name-part></tp:taxon-name></italic> ‡<italic><tp:taxon-name><tp:taxon-name-part taxon-name-part-type="species">superba</tp:taxon-name-part></tp:taxon-name></italic> D. Jones, BMNH(E) 805425] (<named-content xmlns:xlink="http://www.w3.org/1999/xlink" content-type="dwc:institutional_code" xlink:type="simple">NHMUK</named-content>). 2 ♀, Eugenho de Dentro, E.F.C.B.: 1.I.1947, 4.I.1947, ex. pupa, Nelson Almeida, No. 19.174, 19.175 ex. coll. D’Almeida (<named-content xmlns:xlink="http://www.w3.org/1999/xlink" content-type="dwc:institutional_code" xlink:type="simple">DZUP</named-content>). 1 ♀, Três Rios, Jacarepagua [additional illegible data]: 17.IX.1929, Ferr. d’Almeida, ex. coll D’Almeida, No. 19.173 (<named-content xmlns:xlink="http://www.w3.org/1999/xlink" content-type="dwc:institutional_code" xlink:type="simple">DZUP</named-content>). 1 ♀, “Penedo, Rezende” [either Penedo or Resende]: 4.X.1955, Coleção Richard Frey (<named-content xmlns:xlink="http://www.w3.org/1999/xlink" content-type="dwc:institutional_code" xlink:type="simple">DZUP</named-content>). 2 ♂, 3 ♀, no additional locality data: Collection Wm Schaus, <named-content xmlns:xlink="http://www.w3.org/1999/xlink" content-type="dwc:institutional_code" xlink:type="simple">USNM</named-content>-Mimal: 1202, St. Laurent diss.: 6-19-15:6 (<named-content xmlns:xlink="http://www.w3.org/1999/xlink" content-type="dwc:institutional_code" xlink:type="simple">USNM</named-content>); 10.IX.1912, M.J. Holland, Carn. Mus. Acc. 4770, St. Laurent diss.: 4-25-15:2 (<abbrev xmlns:xlink="http://www.w3.org/1999/xlink" content-type="institution" xlink:title="Carnegie Museum of Natural History, Pittsburgh, Pennsylvania, USA" xlink:type="simple">CMNH</abbrev>); Ex. Coll. J. Doll, Ac. 24352, St. Laurent diss.: 7-28-15:1 (<named-content xmlns:xlink="http://www.w3.org/1999/xlink" content-type="dwc:institutional_code" xlink:type="simple">AMNH</named-content>); 12.IX.1943, Gagarin leg. ex. col. Gagarin (<named-content xmlns:xlink="http://www.w3.org/1999/xlink" content-type="dwc:institutional_code" xlink:type="simple">DZUP</named-content>); IX.1944, ex. coleção A. Cardoso (<named-content xmlns:xlink="http://www.w3.org/1999/xlink" content-type="dwc:institutional_code" xlink:type="simple">DZUP</named-content>). 1 ♀, additional locality information illegible: 5.I(?).1930, Ferreira d’Almeida, ex. coll. d’Almeida (<named-content xmlns:xlink="http://www.w3.org/1999/xlink" content-type="dwc:institutional_code" xlink:type="simple">DZUP</named-content>).</p></tp:treatment-sec><tp:treatment-sec sec-type="Diagnosis"><title>Diagnosis.</title><p>
                  <italic><tp:taxon-name><tp:taxon-name-part taxon-name-part-type="genus">Menevia</tp:taxon-name-part> <tp:taxon-name-part taxon-name-part-type="species">plagiata</tp:taxon-name-part></tp:taxon-name></italic> is recognizable from all previous species in both sexes by the replacement of the wing margin-swept postmedial lunule with a white band along the length of the postmedial line, which is interrupted midway and resumes near the inner margin. The female of <italic><tp:taxon-name><tp:taxon-name-part taxon-name-part-type="genus">Menevia</tp:taxon-name-part> <tp:taxon-name-part taxon-name-part-type="species">plagiata</tp:taxon-name-part></tp:taxon-name></italic> is differentiated from the following two similar species by the presence of a straight or only weakly undulated postmedial line, which, along with the white accessory band, curves toward the apex of the forewing, sometimes sharply, usually to the wingtip, rather than ending at or before reaching the apical dash. Male genitalia are unlike any other species except <italic><tp:taxon-name><tp:taxon-name-part taxon-name-part-type="genus">Menevia</tp:taxon-name-part> <tp:taxon-name-part taxon-name-part-type="species">alurca</tp:taxon-name-part></tp:taxon-name></italic>, in that the phallus bears a prominent, elongated, pointed projection from the dorsal surface and is not smooth or ridged as in all other previously diagnosed species. The nearly straight forewing postmedial lines (except near the apex) distinguish both male and female <italic><tp:taxon-name><tp:taxon-name-part taxon-name-part-type="genus">Menevia</tp:taxon-name-part> <tp:taxon-name-part taxon-name-part-type="species">plagiata</tp:taxon-name-part></tp:taxon-name></italic> from <italic><tp:taxon-name><tp:taxon-name-part taxon-name-part-type="genus">Menevia</tp:taxon-name-part> <tp:taxon-name-part taxon-name-part-type="species">alurca</tp:taxon-name-part></tp:taxon-name></italic>, whereas male genitalia characters and the apical curve of the female forewing postmedial line distinguish <italic><tp:taxon-name><tp:taxon-name-part taxon-name-part-type="genus">Menevia</tp:taxon-name-part> <tp:taxon-name-part taxon-name-part-type="species">plagiata</tp:taxon-name-part></tp:taxon-name></italic> from <italic><tp:taxon-name><tp:taxon-name-part taxon-name-part-type="genus">Menevia</tp:taxon-name-part> <tp:taxon-name-part taxon-name-part-type="species">australis</tp:taxon-name-part></tp:taxon-name></italic> sp. n.</p><!--PageBreak--></tp:treatment-sec><tp:treatment-sec sec-type="Description"><title>Description.</title><p>
                  <bold>Male.</bold> <italic>Head</italic>: Gray, eyes large comprising about two-thirds of head area, eyes bordered posteriorly by darker gray collar of scales reaching labial palpi, labial palpi very small, dorsally with darker scales contrasting with overall gray coloration. Scape and pedicel tufted. <italic>Thorax</italic>: As for genus. Light gray-brown. <italic>Legs</italic>: As for genus. Tibial spurs small to moderate in length, almost entirely scaled. <italic>Forewing dorsum</italic>: Forewing length: 22–24.5 mm, avg.: 22.4 mm, n = 7. Triangular, apical half of outer margins concave, apex falcate. Ground color gray-brown with darker gray, brown suffusion especially near interior edge of postmedial line and medial area, reddish coloration near apex along apical interior of postmedial line, overall lightly speckled by dark petiolate scales. Discal spot faintly marked by light gray oblong shape, thin gray mark connecting discal spot to costa. Apex marked by black scales above apical dash, especially near apical tip. Postmedial line straight or weakly undulated, line black, strongly contrasting. Submarginal area light gray with whitish suffusion mesally, postmedial lunule as white band originating from apical dash, white band follows postmedial line from apex to midway along postmedial line, resuming near anal margin. Antemedial line faint, brown, curved outwards. <italic>Forewing venter</italic>: As in forewing dorsum but grayer rather than brownish, sometimes with pinkish hue, black portion of postmedial line mostly absent except medially where very dark, white outer band of postmedial line as in dorsum, antemedial line absent. <italic>Hindwing dorsum</italic>: Subtriangular, anal angle weakly accentuated, reddish suffusion near anal angle, similar coloration and patterning as forewings, except postmedial lunule present as zigzagged mark, originating from white outer band along first quarter of postmedial line, postmedial line usually sharply bent toward anterior wing margin, sometimes weakly concave mesally. <italic>Hindwing venter</italic>: Following similar pattern as forewing venter, but red coloration near anal angle and medial area much darker. <italic>Abdomen</italic>: As for genus but elongated, nearly sphingiform, reaching beyond anal margin of hindwing. Coloration a continuation of gray thoracic color. Dark, contrasting, midventral stripe present along entire length. <italic>Genitalia</italic>: (Figs <xref ref-type="fig" rid="F18">83</xref>, <xref ref-type="fig" rid="F18">84</xref>) n = 7. Somewhat variable; tegumen ovoid or rounded rectangular, sometimes weakly constricted near base of gnathos. Vinculum narrow, somewhat quadrate ventrally. Valves short, stocky, bent outwards or more elongated; saccular edge of left valve with large triangular tooth proximal to transtilla, sometimes notched mesally, right valve with tooth slightly reduced in size, both valves with prominent mesal costal projection originating from central ridge of valve, projection immediately above saccular edge teeth, apex of mesal projection pointed toward saccular edge. Valves triangular, rounded, or somewhat pointed apically. Uncus truncated apically, apex rounded. Gnathos as two prominent flattened, moderately sclerotized, flap-like, somewhat triangular, outward-facing extensions with truncated apices. Apices usually form fingerlike projections of varying length. Juxtal processes roughly phallus length, moderately sclerotized, curving toward apex of phallus. Juxtal processes very thin, long, widening distally, covered in fine setae, especially apically. Base of phallus with paired, backwards facing, elongated, rounded, diverging lobes sometimes with pointed tips on one or both lobes. Phallus irregularly shaped, unevenly edged dorsum lacking an extensive dorsal ridge but with prominent, elongated or sharply triangular, pointed protuberance, covered in setae, apical tip usually bent back<!--PageBreak--><!--PageBreak--><!--PageBreak-->wards. Left edge of rolled phallus uneven, forming extended protuberance, right edge usually with setae covered bulge laterally; base of sclerotized terminus of phallus with prominent ventral bump, angled away from distal end of phallus. Distal tip of phallus separated into two distinct points of varying length. Vesica elongated. <bold>Female.</bold> <italic>Head</italic>: As in male. <italic>Thorax</italic>: As in male. <italic>Legs</italic>: As in male. <italic>Forewing dorsum</italic>: Forewing length: 27.5 mm, n = 1. Maculation as in male, wing broader, more ovoid, less triangular, postmedial line may be bent slightly outward mesally, outer white band of postmedial line curved toward apex, continuously to wingtip, forming very acute angle at junction with apical dash, dark scaling above apical dash usually concentrated near apical tip. <italic>Forewing venter</italic>: As in forewing dorsum but grayer. <italic>Hindwing dorsum</italic>: As in male but more rounded, less triangular, postmedial line straight except for sharp turn towards anterior wing margin, not concave mesally. <italic>Hindwing venter</italic>: Following similar pattern as forewing venter, reddish-brown suffusion near anal angle much darker. <italic>Abdomen</italic>: As in male but more robust. Sternite of VIII as pair of elongated sclerotized bands curving toward each other near anterior edge of VIII segment, but never converge. <italic>Genitalia</italic>: (Fig. <xref ref-type="fig" rid="F23">98</xref>) n = 1. Tergite of VIII forms triangular, posteriorly directed arc. Apophyses anteriores shorter than apophyses posteriores, apophyses very thin. Lamella antevaginalis thin, C-shaped, weakly notched mesally near ostium bursae. Ductus bursae short. Papillae anales subtriangular, covered in relatively long setae.</p></tp:treatment-sec><tp:treatment-sec sec-type="Distribution"><title>Distribution</title><p>(Map <xref ref-type="fig" rid="F14">4</xref>). <italic><tp:taxon-name><tp:taxon-name-part taxon-name-part-type="genus">Menevia</tp:taxon-name-part> <tp:taxon-name-part taxon-name-part-type="species">plagiata</tp:taxon-name-part></tp:taxon-name></italic> is found in the Brazilian Atlantic Forest. Most records come from the state of Rio de Janeiro, but records also exist from farther north in Espírito Santo and Pernambuco states. The distribution of this species probably extends along the entire coast of Brazil north from the state of Rio de Janeiro.</p><fig id="F14" position="float" orientation="portrait"><label>Map 4.</label><caption><p>
          <italic><tp:taxon-name><tp:taxon-name-part taxon-name-part-type="genus">Menevia</tp:taxon-name-part> <tp:taxon-name-part taxon-name-part-type="species">plagiata</tp:taxon-name-part></tp:taxon-name></italic> species-group [<italic><tp:taxon-name><tp:taxon-name-part taxon-name-part-type="species">plagiata</tp:taxon-name-part></tp:taxon-name></italic> subgroup].</p></caption><graphic xmlns:xlink="http://www.w3.org/1999/xlink" xlink:href="zookeys-566-031-g014.jpg" position="float" orientation="portrait" xlink:type="simple" id="oo_78533.jpg"/></fig></tp:treatment-sec><tp:treatment-sec sec-type="Natural history"><title>Natural history.</title><p>A number of host records exist in the literature for <italic><tp:taxon-name><tp:taxon-name-part taxon-name-part-type="genus">Menevia</tp:taxon-name-part> <tp:taxon-name-part taxon-name-part-type="species">plagiata</tp:taxon-name-part></tp:taxon-name></italic> <italic>sensu lato</italic>, but due to the uncertainty of the identification of this taxon in the past (see remarks below), we cannot be certain that all of the following records pertain to <italic><tp:taxon-name><tp:taxon-name-part taxon-name-part-type="genus">Menevia</tp:taxon-name-part> <tp:taxon-name-part taxon-name-part-type="species">plagiata</tp:taxon-name-part></tp:taxon-name></italic> <italic>sensu stricto</italic>. Perhaps the most reliable record comes from <xref ref-type="bibr" rid="B28">Raymundo (1919)</xref> because this author figures the adult of true <italic><tp:taxon-name><tp:taxon-name-part taxon-name-part-type="genus">Menevia</tp:taxon-name-part> <tp:taxon-name-part taxon-name-part-type="species">plagiata</tp:taxon-name-part></tp:taxon-name></italic> and describes its distribution as only including the Brazilian states of Rio de Janeiro and Espírito Santo, which eliminates the more southerly distributed <italic><tp:taxon-name><tp:taxon-name-part taxon-name-part-type="genus">Menevia</tp:taxon-name-part> <tp:taxon-name-part taxon-name-part-type="species">australis</tp:taxon-name-part></tp:taxon-name></italic> sp. n. and the primarily Amazonian <italic><tp:taxon-name><tp:taxon-name-part taxon-name-part-type="genus">Menevia</tp:taxon-name-part> <tp:taxon-name-part taxon-name-part-type="species">vulgaris</tp:taxon-name-part></tp:taxon-name></italic> sp. n., both described below. <xref ref-type="bibr" rid="B28">Raymundo (1919)</xref>, <xref ref-type="bibr" rid="B24">Monte (1934)</xref>, and <xref ref-type="bibr" rid="B20">Lima (1950)</xref> mention only <italic><tp:taxon-name><tp:taxon-name-part taxon-name-part-type="genus">Terminalia</tp:taxon-name-part> <tp:taxon-name-part taxon-name-part-type="species">catappa</tp:taxon-name-part></tp:taxon-name></italic> (<tp:taxon-name><tp:taxon-name-part taxon-name-part-type="family">Combretaceae</tp:taxon-name-part></tp:taxon-name>) as a host of <italic><tp:taxon-name><tp:taxon-name-part taxon-name-part-type="genus">Menevia</tp:taxon-name-part> <tp:taxon-name-part taxon-name-part-type="species">plagiata</tp:taxon-name-part></tp:taxon-name></italic>, a species we previously showed to be a host of <italic><tp:taxon-name><tp:taxon-name-part taxon-name-part-type="genus">Menevia</tp:taxon-name-part> <tp:taxon-name-part taxon-name-part-type="species">ostia</tp:taxon-name-part></tp:taxon-name></italic>. Additional, less verifiable host plant records include: <italic><tp:taxon-name><tp:taxon-name-part taxon-name-part-type="genus">Psidium</tp:taxon-name-part> <tp:taxon-name-part taxon-name-part-type="species">guajava</tp:taxon-name-part></tp:taxon-name></italic> (<tp:taxon-name><tp:taxon-name-part taxon-name-part-type="family">Myrtaceae</tp:taxon-name-part></tp:taxon-name>), <italic><tp:taxon-name><tp:taxon-name-part taxon-name-part-type="genus">Licania</tp:taxon-name-part> <tp:taxon-name-part taxon-name-part-type="species">tomentosa</tp:taxon-name-part></tp:taxon-name></italic> (<tp:taxon-name><tp:taxon-name-part taxon-name-part-type="family">Chrysobalanaceae</tp:taxon-name-part></tp:taxon-name>), and even <italic><tp:taxon-name><tp:taxon-name-part taxon-name-part-type="genus">Araucaria</tp:taxon-name-part> <tp:taxon-name-part taxon-name-part-type="species">angustifolia</tp:taxon-name-part></tp:taxon-name></italic> (<tp:taxon-name><tp:taxon-name-part taxon-name-part-type="family">Araucariaceae</tp:taxon-name-part></tp:taxon-name>) all cited in <xref ref-type="bibr" rid="B32">Silva et al. (1968)</xref>. <xref ref-type="bibr" rid="B32">Silva et al. (1968)</xref> refers to “pinheiro” (Pine), which we interpret to mean <italic><tp:taxon-name><tp:taxon-name-part taxon-name-part-type="genus">Araucaria</tp:taxon-name-part> <tp:taxon-name-part taxon-name-part-type="species">angustifolia</tp:taxon-name-part></tp:taxon-name></italic> because this host is listed by <xref ref-type="bibr" rid="B22">Mecke et al. (2000)</xref> for <italic><tp:taxon-name><tp:taxon-name-part taxon-name-part-type="genus">Menevia</tp:taxon-name-part> <tp:taxon-name-part taxon-name-part-type="species">plagiata</tp:taxon-name-part></tp:taxon-name></italic>, citing <xref ref-type="bibr" rid="B32">Silva et al. (1968)</xref>. Additionally, <xref ref-type="bibr" rid="B25">Pastrana (2004)</xref> mentions <italic><tp:taxon-name><tp:taxon-name-part taxon-name-part-type="genus">Prunus</tp:taxon-name-part> <tp:taxon-name-part taxon-name-part-type="species">amygdalus</tp:taxon-name-part></tp:taxon-name></italic> (<tp:taxon-name><tp:taxon-name-part taxon-name-part-type="family">Rosaceae</tp:taxon-name-part></tp:taxon-name>) as a host for <italic><tp:taxon-name><tp:taxon-name-part taxon-name-part-type="genus">Menevia</tp:taxon-name-part> <tp:taxon-name-part taxon-name-part-type="species">plagiata</tp:taxon-name-part></tp:taxon-name></italic>, but this is probably an erroneous misinterpretation of <xref ref-type="bibr" rid="B20">Lima (1950)</xref> who had listed “amendoeira (<italic><tp:taxon-name><tp:taxon-name-part taxon-name-part-type="genus">Terminalia</tp:taxon-name-part> <tp:taxon-name-part taxon-name-part-type="species">catappa</tp:taxon-name-part></tp:taxon-name></italic>)” as the host of <italic><tp:taxon-name><tp:taxon-name-part taxon-name-part-type="genus">Menevia</tp:taxon-name-part> <tp:taxon-name-part taxon-name-part-type="species">plagiata</tp:taxon-name-part></tp:taxon-name></italic>, referring to amendoeira da praia (<italic><tp:taxon-name><tp:taxon-name-part taxon-name-part-type="genus">Terminalia</tp:taxon-name-part> <tp:taxon-name-part taxon-name-part-type="species">catappa</tp:taxon-name-part></tp:taxon-name></italic>), not true amendoeira (almond, <italic><tp:taxon-name><tp:taxon-name-part taxon-name-part-type="genus">Prunus</tp:taxon-name-part> <tp:taxon-name-part taxon-name-part-type="species">amygdalus</tp:taxon-name-part></tp:taxon-name></italic>).</p></tp:treatment-sec><tp:treatment-sec sec-type="Remarks"><title>Remarks.</title><p>
                  <italic><tp:taxon-name><tp:taxon-name-part taxon-name-part-type="genus">Menevia</tp:taxon-name-part> <tp:taxon-name-part taxon-name-part-type="species">plagiata</tp:taxon-name-part></tp:taxon-name></italic> is the most problematic taxon in the genus, largely due to the unavailability of the holotype, which is presumed to be lost. The holotype of <!--PageBreak--><italic><tp:taxon-name><tp:taxon-name-part taxon-name-part-type="genus">Menevia</tp:taxon-name-part> <tp:taxon-name-part taxon-name-part-type="species">plagiata</tp:taxon-name-part></tp:taxon-name></italic> originated from Fry’s collection, and was collected in Rio de Janeiro. <xref ref-type="bibr" rid="B2">Becker (2001)</xref> provided information pertaining to the history of the many specimens from the Fry Collection, collected in Rio de Janeiro, later described by Walker, that were subsequently damaged, and are apparently now lost. We attempted to locate the holotype of <italic><tp:taxon-name><tp:taxon-name-part taxon-name-part-type="genus">Menevia</tp:taxon-name-part> <tp:taxon-name-part taxon-name-part-type="species">plagiata</tp:taxon-name-part></tp:taxon-name></italic> at the <named-content xmlns:xlink="http://www.w3.org/1999/xlink" content-type="dwc:institutional_code" xlink:type="simple">NHMUK</named-content> but were unsuccessful. Contacting the University Museum, Oxford in an effort to locate the holotype there was also unsuccessful. Although it is not impossible that this type remains undiscovered somewhere in these or other collections, we consider it unlikely to be located, thus we here designate a neotype for this species based on information discussed below.</p><p>
                  <xref ref-type="bibr" rid="B36">Walker’s (1855)</xref> original description of <italic><tp:taxon-name><tp:taxon-name-part taxon-name-part-type="genus">Menevia</tp:taxon-name-part> <tp:taxon-name-part taxon-name-part-type="species">plagiata</tp:taxon-name-part></tp:taxon-name></italic> is rather vague and could arguably be attributed to either <italic><tp:taxon-name><tp:taxon-name-part taxon-name-part-type="genus">Menevia</tp:taxon-name-part> <tp:taxon-name-part taxon-name-part-type="species">plagiata</tp:taxon-name-part></tp:taxon-name></italic> or <italic><tp:taxon-name><tp:taxon-name-part taxon-name-part-type="genus">Menevia</tp:taxon-name-part> <tp:taxon-name-part taxon-name-part-type="species">franclemonti</tp:taxon-name-part></tp:taxon-name></italic> sp. n. as both of these species are found in Rio de Janeiro and are somewhat similar in appearance. The most important line in Walker’s description is that relating to the white band, which follows the postmedial line in both <italic><tp:taxon-name><tp:taxon-name-part taxon-name-part-type="genus">Menevia</tp:taxon-name-part> <tp:taxon-name-part taxon-name-part-type="species">plagiata</tp:taxon-name-part></tp:taxon-name></italic> and <italic><tp:taxon-name><tp:taxon-name-part taxon-name-part-type="genus">Menevia</tp:taxon-name-part> <tp:taxon-name-part taxon-name-part-type="species">franclemonti</tp:taxon-name-part></tp:taxon-name></italic> sp. n. This band is interrupted in the former and continuous in the latter. <xref ref-type="bibr" rid="B36">Walker (1855)</xref> states in his original description of <italic><tp:taxon-name><tp:taxon-name-part taxon-name-part-type="genus">Menevia</tp:taxon-name-part> <tp:taxon-name-part taxon-name-part-type="species">plagiata</tp:taxon-name-part></tp:taxon-name></italic> that there is a “very oblique slender white band at three-fourths of the length, forming a very acute angle near the tip,” which we interpret to mean the white band following the exterior of the postmedial line. However, Walker does not mention whether the white band is continuous or interrupted along <!--PageBreak-->the length of the postmedial line, which is necessary information to attribute this description definitively to either species. Walker’s description of <italic><tp:taxon-name><tp:taxon-name-part taxon-name-part-type="genus">Mimallo</tp:taxon-name-part> <tp:taxon-name-part taxon-name-part-type="species">saturata</tp:taxon-name-part></tp:taxon-name></italic> Walker, 1855 from the same work offers some characters that could be attributed to what we consider <italic><tp:taxon-name><tp:taxon-name-part taxon-name-part-type="genus">Menevia</tp:taxon-name-part> <tp:taxon-name-part taxon-name-part-type="species">plagiata</tp:taxon-name-part></tp:taxon-name></italic>, in which the most important again is the white band along what is assumed to be the postmedial line: “a whitish slender slightly oblique band, which has a blackish border on its outer side, and extends from near the tip of the costa to three-fourths of the length of the interior border” (<xref ref-type="bibr" rid="B36">Walker 1855</xref>). The holotype of <italic><tp:taxon-name><tp:taxon-name-part taxon-name-part-type="genus">Menevia</tp:taxon-name-part> <tp:taxon-name-part taxon-name-part-type="species">saturata</tp:taxon-name-part></tp:taxon-name></italic> is also presumed lost due to it originating from Fry’s collection and having a type locality of Rio de Janeiro.</p><p>An additional taxonomic issue was created by the presence of the “holotype” of <italic><tp:taxon-name><tp:taxon-name-part taxon-name-part-type="genus">Perophora</tp:taxon-name-part></tp:taxon-name></italic> ‡<italic><tp:taxon-name><tp:taxon-name-part taxon-name-part-type="species">superba</tp:taxon-name-part></tp:taxon-name></italic> Jones in the <named-content xmlns:xlink="http://www.w3.org/1999/xlink" content-type="dwc:institutional_code" xlink:type="simple">NHMUK</named-content>. The name ‡<italic><tp:taxon-name><tp:taxon-name-part taxon-name-part-type="species">superba</tp:taxon-name-part></tp:taxon-name></italic> is a manuscript name and was never published by Jones. It is possible that Jones realized the similarity of ‡<italic><tp:taxon-name><tp:taxon-name-part taxon-name-part-type="species">superba</tp:taxon-name-part></tp:taxon-name></italic> to <italic><tp:taxon-name><tp:taxon-name-part taxon-name-part-type="genus">Menevia</tp:taxon-name-part> <tp:taxon-name-part taxon-name-part-type="species">plagiata</tp:taxon-name-part></tp:taxon-name></italic> as described by Walker, and hence did not describe it. This assumption is an additional piece of evidence supporting our concept of <italic><tp:taxon-name><tp:taxon-name-part taxon-name-part-type="genus">Menevia</tp:taxon-name-part> <tp:taxon-name-part taxon-name-part-type="species">plagiata</tp:taxon-name-part></tp:taxon-name></italic> because the “holotype” of ‡<italic><tp:taxon-name><tp:taxon-name-part taxon-name-part-type="species">superba</tp:taxon-name-part></tp:taxon-name></italic> matches it. If a validly published description using the name ‡<italic><tp:taxon-name><tp:taxon-name-part taxon-name-part-type="species">superba</tp:taxon-name-part></tp:taxon-name></italic> is located, it would have to be treated as a junior synonym of <italic><tp:taxon-name><tp:taxon-name-part taxon-name-part-type="genus">Menevia</tp:taxon-name-part> <tp:taxon-name-part taxon-name-part-type="species">plagiata</tp:taxon-name-part></tp:taxon-name></italic>.</p><p>After visiting the <named-content xmlns:xlink="http://www.w3.org/1999/xlink" content-type="dwc:institutional_code" xlink:type="simple">NHMUK</named-content> and reviewing the specimens belonging to the <italic><tp:taxon-name><tp:taxon-name-part taxon-name-part-type="genus">Menevia</tp:taxon-name-part> <tp:taxon-name-part taxon-name-part-type="species">plagiata</tp:taxon-name-part></tp:taxon-name></italic> species-group, it was clear that all Rio de Janeiro specimens matched our concept of <italic><tp:taxon-name><tp:taxon-name-part taxon-name-part-type="genus">Menevia</tp:taxon-name-part> <tp:taxon-name-part taxon-name-part-type="species">plagiata</tp:taxon-name-part></tp:taxon-name></italic>, including a number of specimens from the late 1800’s. The other species that the name <italic><tp:taxon-name><tp:taxon-name-part taxon-name-part-type="species">plagiata</tp:taxon-name-part></tp:taxon-name></italic> could be associated with, which we describe below as <italic><tp:taxon-name><tp:taxon-name-part taxon-name-part-type="genus">Menevia</tp:taxon-name-part> <tp:taxon-name-part taxon-name-part-type="species">franclemonti</tp:taxon-name-part></tp:taxon-name></italic> sp. n., is rarer relative to <italic><tp:taxon-name><tp:taxon-name-part taxon-name-part-type="genus">Menevia</tp:taxon-name-part> <tp:taxon-name-part taxon-name-part-type="species">plagiata</tp:taxon-name-part></tp:taxon-name></italic> and was not present in the <named-content xmlns:xlink="http://www.w3.org/1999/xlink" content-type="dwc:institutional_code" xlink:type="simple">NHMUK</named-content>. Schaus (in Seitz 1928) illustrated our concept of <italic><tp:taxon-name><tp:taxon-name-part taxon-name-part-type="genus">Menevia</tp:taxon-name-part> <tp:taxon-name-part taxon-name-part-type="species">plagiata</tp:taxon-name-part></tp:taxon-name></italic> as this species, and did not figure anything resembling <italic><tp:taxon-name><tp:taxon-name-part taxon-name-part-type="genus">Menevia</tp:taxon-name-part> <tp:taxon-name-part taxon-name-part-type="species">franclemonti</tp:taxon-name-part></tp:taxon-name></italic> sp. n. Therefore; it seems most probable that Walker had a specimen matching our concept of <italic><tp:taxon-name><tp:taxon-name-part taxon-name-part-type="genus">Menevia</tp:taxon-name-part> <tp:taxon-name-part taxon-name-part-type="species">plagiata</tp:taxon-name-part></tp:taxon-name></italic> at his disposal when writing his description. Finally, one of the oldest <italic><tp:taxon-name><tp:taxon-name-part taxon-name-part-type="genus">Menevia</tp:taxon-name-part> <tp:taxon-name-part taxon-name-part-type="species">plagiata</tp:taxon-name-part></tp:taxon-name></italic> determinations in the <named-content xmlns:xlink="http://www.w3.org/1999/xlink" content-type="dwc:institutional_code" xlink:type="simple">NHMUK</named-content>, from 1889 by C. Berg, was a female specimen matching our concept of <italic><tp:taxon-name><tp:taxon-name-part taxon-name-part-type="genus">Menevia</tp:taxon-name-part> <tp:taxon-name-part taxon-name-part-type="species">plagiata</tp:taxon-name-part></tp:taxon-name></italic>. This provides an indication that as early as 1889 the name <italic><tp:taxon-name><tp:taxon-name-part taxon-name-part-type="species">plagiata</tp:taxon-name-part></tp:taxon-name></italic> was being associated with the species that we consider to be <italic><tp:taxon-name><tp:taxon-name-part taxon-name-part-type="genus">Menevia</tp:taxon-name-part> <tp:taxon-name-part taxon-name-part-type="species">plagiata</tp:taxon-name-part></tp:taxon-name></italic>.</p><p>The taxonomic history of the name <italic><tp:taxon-name><tp:taxon-name-part taxon-name-part-type="species">plagiata</tp:taxon-name-part></tp:taxon-name></italic> is surely complicated, and unfortunately, without seeing the holotype, we might never be completely sure that our concept of the species coincides with that of <xref ref-type="bibr" rid="B36">Walker’s (1855)</xref>. Complications compound further when considering the great deal of variation, both externally and in male genitalia morphology, that <italic><tp:taxon-name><tp:taxon-name-part taxon-name-part-type="genus">Menevia</tp:taxon-name-part> <tp:taxon-name-part taxon-name-part-type="species">plagiata</tp:taxon-name-part></tp:taxon-name></italic> displays within the state of Rio de Janeiro. The considerable amount of variation suggests that <italic><tp:taxon-name><tp:taxon-name-part taxon-name-part-type="genus">Menevia</tp:taxon-name-part> <tp:taxon-name-part taxon-name-part-type="species">plagiata</tp:taxon-name-part></tp:taxon-name></italic> <italic>sensu lato</italic> may represent a species complex. However, the four examined <named-content xmlns:xlink="http://www.w3.org/1999/xlink" content-type="dwc:institutional_code" xlink:type="simple">NHMUK</named-content> specimens from Teresópolis, Rio de Janeiro, including the neotype, represent a cohesive series in terms of external characteristics and genitalia, with very little variation. The valves of these specimens are much stouter and the projection of the phallus shorter than in other <italic><tp:taxon-name><tp:taxon-name-part taxon-name-part-type="genus">Menevia</tp:taxon-name-part> <tp:taxon-name-part taxon-name-part-type="species">plagiata</tp:taxon-name-part></tp:taxon-name></italic> from nearby locations in the state of Rio de Janeiro. Therefore, to stabilize the nomenclature, we here designate the neotype, chosen from this series. A specimen from Petrópolis, Rio de Janeiro at <named-content xmlns:xlink="http://www.w3.org/1999/xlink" content-type="dwc:institutional_code" xlink:type="simple">DZUP</named-content> also greatly resembles the series of four <italic><tp:taxon-name><tp:taxon-name-part taxon-name-part-type="genus">Menevia</tp:taxon-name-part> <tp:taxon-name-part taxon-name-part-type="species">plagiata</tp:taxon-name-part></tp:taxon-name></italic> from Teresópolis (see Fig. <xref ref-type="fig" rid="F12">43</xref>).</p><fig id="F12" position="float" orientation="portrait"><label>Figures 42–51.</label><caption><p>
          <italic><tp:taxon-name><tp:taxon-name-part taxon-name-part-type="genus">Menevia</tp:taxon-name-part> <tp:taxon-name-part taxon-name-part-type="species">plagiata</tp:taxon-name-part></tp:taxon-name></italic> species-group [<italic><tp:taxon-name><tp:taxon-name-part taxon-name-part-type="species">plagiata</tp:taxon-name-part></tp:taxon-name></italic> subgroup] male adults, <bold>a</bold> recto, <bold>b</bold> verso. <bold>42</bold> <italic><tp:taxon-name><tp:taxon-name-part taxon-name-part-type="genus">Menevia</tp:taxon-name-part> <tp:taxon-name-part taxon-name-part-type="species">plagiata</tp:taxon-name-part></tp:taxon-name></italic> neotype ♂, Brazil, Rio de Janeiro, Teresópolis (<named-content xmlns:xlink="http://www.w3.org/1999/xlink" content-type="dwc:institutional_code" xlink:type="simple">NHMUK</named-content>) <bold>43</bold> <italic><tp:taxon-name><tp:taxon-name-part taxon-name-part-type="genus">Menevia</tp:taxon-name-part> <tp:taxon-name-part taxon-name-part-type="species">plagiata</tp:taxon-name-part></tp:taxon-name></italic> ♂, Brazil, Rio de Janeiro, Petrópolis, Independência, 900 m [photo courtesy <abbrev xmlns:xlink="http://www.w3.org/1999/xlink" content-type="institution" xlink:title="Collection of Carlos G. C. Mielke, Curitiba, Paraná, Brazil" xlink:type="simple">CGCM</abbrev>] (<named-content xmlns:xlink="http://www.w3.org/1999/xlink" content-type="dwc:institutional_code" xlink:type="simple">DZUP</named-content>) <bold>44</bold> <italic><tp:taxon-name><tp:taxon-name-part taxon-name-part-type="genus">Menevia</tp:taxon-name-part> <tp:taxon-name-part taxon-name-part-type="species">plagiata</tp:taxon-name-part></tp:taxon-name></italic> ♂, Brazil, Rio de Janeiro (<abbrev xmlns:xlink="http://www.w3.org/1999/xlink" content-type="institution" xlink:title="Carnegie Museum of Natural History, Pittsburgh, Pennsylvania, USA" xlink:type="simple">CMNH</abbrev>) <bold>45</bold> <italic><tp:taxon-name><tp:taxon-name-part taxon-name-part-type="genus">Menevia</tp:taxon-name-part> <tp:taxon-name-part taxon-name-part-type="species">australis</tp:taxon-name-part></tp:taxon-name></italic> holotype ♂, Brazil, Santa Catarina, Jaraguá do Sul (<named-content xmlns:xlink="http://www.w3.org/1999/xlink" content-type="dwc:institutional_code" xlink:type="simple">CUIC</named-content>) <bold>46</bold> <italic><tp:taxon-name><tp:taxon-name-part taxon-name-part-type="genus">Menevia</tp:taxon-name-part> <tp:taxon-name-part taxon-name-part-type="species">australis</tp:taxon-name-part></tp:taxon-name></italic> paratype ♂, Brazil, São Paulo, Guapiara, Paivinha, 800 m [photo courtesy <abbrev xmlns:xlink="http://www.w3.org/1999/xlink" content-type="institution" xlink:title="Collection of Carlos G. C. Mielke, Curitiba, Paraná, Brazil" xlink:type="simple">CGCM</abbrev>] (<abbrev xmlns:xlink="http://www.w3.org/1999/xlink" content-type="institution" xlink:title="Collection of Carlos G. C. Mielke, Curitiba, Paraná, Brazil" xlink:type="simple">CGCM</abbrev>) <bold>47</bold> <italic><tp:taxon-name><tp:taxon-name-part taxon-name-part-type="genus">Menevia</tp:taxon-name-part> <tp:taxon-name-part taxon-name-part-type="species">alurca</tp:taxon-name-part></tp:taxon-name></italic> holotype ♂, Brazil, Maranhão, Feira Nova do Maranhão, 480 m (<named-content xmlns:xlink="http://www.w3.org/1999/xlink" content-type="dwc:institutional_code" xlink:type="simple">DZUP</named-content>) <bold>48</bold> <italic><tp:taxon-name><tp:taxon-name-part taxon-name-part-type="genus">Menevia</tp:taxon-name-part> <tp:taxon-name-part taxon-name-part-type="species">alurca</tp:taxon-name-part></tp:taxon-name></italic> paratype ♂, Brazil, Maranhão, Feira Nova do Maranhão, 480 m (<abbrev xmlns:xlink="http://www.w3.org/1999/xlink" content-type="institution" xlink:title="Collection of Carlos G. C. Mielke, Curitiba, Paraná, Brazil" xlink:type="simple">CGCM</abbrev>) <bold>49</bold> <italic><tp:taxon-name><tp:taxon-name-part taxon-name-part-type="genus">Menevia</tp:taxon-name-part> <tp:taxon-name-part taxon-name-part-type="species">alurca</tp:taxon-name-part></tp:taxon-name></italic> [transitional population] ♂, Brazil, Minas Gerais, Sete Lagoas, 720 m (<named-content xmlns:xlink="http://www.w3.org/1999/xlink" content-type="dwc:institutional_code" xlink:type="simple">USNM</named-content>) <bold>50</bold> <italic><tp:taxon-name><tp:taxon-name-part taxon-name-part-type="genus">Menevia</tp:taxon-name-part> <tp:taxon-name-part taxon-name-part-type="species">alurca</tp:taxon-name-part></tp:taxon-name></italic> [transitional population] ♂, Brazil, Minas Gerais, Paraopeba [photo courtesy <abbrev xmlns:xlink="http://www.w3.org/1999/xlink" content-type="institution" xlink:title="Collection of Carlos G. C. Mielke, Curitiba, Paraná, Brazil" xlink:type="simple">CGCM</abbrev>] (<abbrev xmlns:xlink="http://www.w3.org/1999/xlink" content-type="institution" xlink:title="Collection of Olaf Hermann Hendrik Mielke, Curitiba, Paraná, Brazil" xlink:type="simple">OM</abbrev>) <bold>51</bold> <italic><tp:taxon-name><tp:taxon-name-part taxon-name-part-type="genus">Menevia</tp:taxon-name-part> <tp:taxon-name-part taxon-name-part-type="species">australis</tp:taxon-name-part></tp:taxon-name></italic> paratype ♂, Brazil, São Paulo, Guapiara, Paivinha, 800 m [photo courtesy <abbrev xmlns:xlink="http://www.w3.org/1999/xlink" content-type="institution" xlink:title="Collection of Carlos G. C. Mielke, Curitiba, Paraná, Brazil" xlink:type="simple">CGCM</abbrev>] (<abbrev xmlns:xlink="http://www.w3.org/1999/xlink" content-type="institution" xlink:title="Collection of Carlos G. C. Mielke, Curitiba, Paraná, Brazil" xlink:type="simple">CGCM</abbrev>). Scale bar = 1 cm.</p></caption><graphic xmlns:xlink="http://www.w3.org/1999/xlink" xlink:href="zookeys-566-031-g012.jpg" position="float" orientation="portrait" xlink:type="simple" id="oo_78534.jpg"/></fig><fig id="F13" position="float" orientation="portrait"><label>Figures 52–57.</label><caption><p>
          <italic><tp:taxon-name><tp:taxon-name-part taxon-name-part-type="genus">Menevia</tp:taxon-name-part> <tp:taxon-name-part taxon-name-part-type="species">plagiata</tp:taxon-name-part></tp:taxon-name></italic> species-group [<italic><tp:taxon-name><tp:taxon-name-part taxon-name-part-type="species">plagiata</tp:taxon-name-part></tp:taxon-name></italic> subgroup] female adults, <bold>a</bold> recto, <bold>b</bold> verso. <bold>52</bold> <italic><tp:taxon-name><tp:taxon-name-part taxon-name-part-type="genus">Menevia</tp:taxon-name-part> <tp:taxon-name-part taxon-name-part-type="species">plagiata</tp:taxon-name-part></tp:taxon-name></italic> ♀, Brazil, Rio de Janeiro, Petrópolis [photo courtesy <abbrev xmlns:xlink="http://www.w3.org/1999/xlink" content-type="institution" xlink:title="Collection of Carlos G. C. Mielke, Curitiba, Paraná, Brazil" xlink:type="simple">CGCM</abbrev>] (<named-content xmlns:xlink="http://www.w3.org/1999/xlink" content-type="dwc:institutional_code" xlink:type="simple">DZUP</named-content>) <bold>53</bold> <italic><tp:taxon-name><tp:taxon-name-part taxon-name-part-type="genus">Menevia</tp:taxon-name-part> <tp:taxon-name-part taxon-name-part-type="species">plagiata</tp:taxon-name-part></tp:taxon-name></italic> ♀ [“holotype” of manuscript name ‡<italic><tp:taxon-name><tp:taxon-name-part taxon-name-part-type="species">superba</tp:taxon-name-part></tp:taxon-name></italic> Jones, photo courtesy <named-content xmlns:xlink="http://www.w3.org/1999/xlink" content-type="dwc:institutional_code" xlink:type="simple">NHMUK</named-content>], Brazil, Rio de Janeiro, Corcovado, 800 ft. (<named-content xmlns:xlink="http://www.w3.org/1999/xlink" content-type="dwc:institutional_code" xlink:type="simple">NHMUK</named-content>) <bold>54</bold> <italic><tp:taxon-name><tp:taxon-name-part taxon-name-part-type="genus">Menevia</tp:taxon-name-part> <tp:taxon-name-part taxon-name-part-type="species">alurca</tp:taxon-name-part></tp:taxon-name></italic> ♀, Brazil, Maranhão, Feira Nova do Maranhão, 480 m (<abbrev xmlns:xlink="http://www.w3.org/1999/xlink" content-type="institution" xlink:title="Collection of Carlos G. C. Mielke, Curitiba, Paraná, Brazil" xlink:type="simple">CGCM</abbrev>) <bold>55</bold> <italic><tp:taxon-name><tp:taxon-name-part taxon-name-part-type="genus">Menevia</tp:taxon-name-part> <tp:taxon-name-part taxon-name-part-type="species">alurca</tp:taxon-name-part></tp:taxon-name></italic> ♀ [questionable], Argentina, Formosa (<named-content xmlns:xlink="http://www.w3.org/1999/xlink" content-type="dwc:institutional_code" xlink:type="simple">USNM</named-content>) <bold>56</bold> <italic><tp:taxon-name><tp:taxon-name-part taxon-name-part-type="genus">Menevia</tp:taxon-name-part> <tp:taxon-name-part taxon-name-part-type="species">australis</tp:taxon-name-part></tp:taxon-name></italic> paratype ♀, Brazil, Santa Catarina, São Bento do Sul, Rio Natal, 450 m [photo courtesy <abbrev xmlns:xlink="http://www.w3.org/1999/xlink" content-type="institution" xlink:title="Collection of Carlos G. C. Mielke, Curitiba, Paraná, Brazil" xlink:type="simple">CGCM</abbrev>] (<abbrev xmlns:xlink="http://www.w3.org/1999/xlink" content-type="institution" xlink:title="Collection of Carlos G. C. Mielke, Curitiba, Paraná, Brazil" xlink:type="simple">CGCM</abbrev>) <bold>57</bold> <italic><tp:taxon-name><tp:taxon-name-part taxon-name-part-type="genus">Menevia</tp:taxon-name-part> <tp:taxon-name-part taxon-name-part-type="species">australis</tp:taxon-name-part></tp:taxon-name></italic> paratype ♀, Brazil, São Paulo, Guapiara, Paivinha, 800 m [photo courtesy <abbrev xmlns:xlink="http://www.w3.org/1999/xlink" content-type="institution" xlink:title="Collection of Carlos G. C. Mielke, Curitiba, Paraná, Brazil" xlink:type="simple">CGCM</abbrev>] (<abbrev xmlns:xlink="http://www.w3.org/1999/xlink" content-type="institution" xlink:title="Collection of Carlos G. C. Mielke, Curitiba, Paraná, Brazil" xlink:type="simple">CGCM</abbrev>). Scale bar = 1 cm.</p></caption><graphic xmlns:xlink="http://www.w3.org/1999/xlink" xlink:href="zookeys-566-031-g013.jpg" position="float" orientation="portrait" xlink:type="simple" id="oo_78535.jpg"/></fig><!--PageBreak--></tp:treatment-sec><tp:treatment-sec><!--Section generated to contain objects referenced in tp:taxon-treatment.--><fig id="F18" position="float" orientation="portrait"><label>Figures 82–86.</label><caption><p>
          <italic><tp:taxon-name><tp:taxon-name-part taxon-name-part-type="genus">Menevia</tp:taxon-name-part></tp:taxon-name></italic> male genitalia, <bold>a</bold> ventral, <bold>b</bold> lateral, <bold>c</bold> phallus. <bold>82</bold> <italic><tp:taxon-name><tp:taxon-name-part taxon-name-part-type="genus">Menevia</tp:taxon-name-part> <tp:taxon-name-part taxon-name-part-type="species">pallida</tp:taxon-name-part></tp:taxon-name></italic> paratype, Brazil, Maranhão, Feira Nova do Maranhão, 480 m [St. Laurent diss.: 6-16-15:3] (<abbrev xmlns:xlink="http://www.w3.org/1999/xlink" content-type="institution" xlink:title="Collection of Carlos G. C. Mielke, Curitiba, Paraná, Brazil" xlink:type="simple">CGCM</abbrev>) <bold>83</bold> <italic><tp:taxon-name><tp:taxon-name-part taxon-name-part-type="genus">Menevia</tp:taxon-name-part> <tp:taxon-name-part taxon-name-part-type="species">plagiata</tp:taxon-name-part></tp:taxon-name></italic> neotype, Brazil, Rio de Janeiro, Teresópolis [St. Laurent diss.: 9-2-15:1] (<named-content xmlns:xlink="http://www.w3.org/1999/xlink" content-type="dwc:institutional_code" xlink:type="simple">NHMUK</named-content>) <bold>84</bold> <italic><tp:taxon-name><tp:taxon-name-part taxon-name-part-type="genus">Menevia</tp:taxon-name-part> <tp:taxon-name-part taxon-name-part-type="species">plagiata</tp:taxon-name-part></tp:taxon-name></italic>, Brazil, Rio de Janeiro [St. Laurent diss.: 4-25-15:2] (<abbrev xmlns:xlink="http://www.w3.org/1999/xlink" content-type="institution" xlink:title="Carnegie Museum of Natural History, Pittsburgh, Pennsylvania, USA" xlink:type="simple">CMNH</abbrev>) <bold>85</bold> <italic><tp:taxon-name><tp:taxon-name-part taxon-name-part-type="genus">Menevia</tp:taxon-name-part> <tp:taxon-name-part taxon-name-part-type="species">alurca</tp:taxon-name-part></tp:taxon-name></italic> paratype, Brazil, Maranhão, Feira Nova do Maranhão, 480 m [St. Laurent diss.: 6-16-15:4] (<abbrev xmlns:xlink="http://www.w3.org/1999/xlink" content-type="institution" xlink:title="Collection of Carlos G. C. Mielke, Curitiba, Paraná, Brazil" xlink:type="simple">CGCM</abbrev>) <bold>86</bold> <italic><tp:taxon-name><tp:taxon-name-part taxon-name-part-type="genus">Menevia</tp:taxon-name-part> <tp:taxon-name-part taxon-name-part-type="species">australis</tp:taxon-name-part></tp:taxon-name></italic> holotype, Brazil, Santa Catarina, Jaraguá do Sul [St. Laurent diss.: 6-19-15:4] (<named-content xmlns:xlink="http://www.w3.org/1999/xlink" content-type="dwc:institutional_code" xlink:type="simple">CUIC</named-content>). Scale bar = 1 mm.</p></caption><graphic xmlns:xlink="http://www.w3.org/1999/xlink" xlink:href="zookeys-566-031-g018.jpg" position="float" orientation="portrait" xlink:type="simple" id="oo_78540.jpg"/></fig><fig id="F23" position="float" orientation="portrait"><label>Figures 98–100.</label><caption><p>
          <italic><tp:taxon-name><tp:taxon-name-part taxon-name-part-type="genus">Menevia</tp:taxon-name-part></tp:taxon-name></italic> female genitalia, <bold>a</bold> ventral, <bold>b</bold> VIII tergite detail. <bold>98</bold> <italic><tp:taxon-name><tp:taxon-name-part taxon-name-part-type="genus">Menevia</tp:taxon-name-part> <tp:taxon-name-part taxon-name-part-type="species">plagiata</tp:taxon-name-part></tp:taxon-name></italic>, Brazil, Rio de Janeiro [St. Laurent diss.: 7-28-15:1] (<named-content xmlns:xlink="http://www.w3.org/1999/xlink" content-type="dwc:institutional_code" xlink:type="simple">AMNH</named-content>) <bold>99</bold> <italic><tp:taxon-name><tp:taxon-name-part taxon-name-part-type="genus">Menevia</tp:taxon-name-part> <tp:taxon-name-part taxon-name-part-type="species">alurca</tp:taxon-name-part></tp:taxon-name></italic>, Brazil, Maranhão, Feira Nova do Maranhão [St. Laurent diss.: 7-28-15:2] (<abbrev xmlns:xlink="http://www.w3.org/1999/xlink" content-type="institution" xlink:title="Collection of Carlos G. C. Mielke, Curitiba, Paraná, Brazil" xlink:type="simple">CGCM</abbrev>) <bold>100</bold> <italic><tp:taxon-name><tp:taxon-name-part taxon-name-part-type="genus">Menevia</tp:taxon-name-part> <tp:taxon-name-part taxon-name-part-type="species">australis</tp:taxon-name-part></tp:taxon-name></italic> paratype, Brazil, Santa Catarina, Jaraguá do Sul [St. Laurent diss.: 4-25-15:3] (<named-content xmlns:xlink="http://www.w3.org/1999/xlink" content-type="dwc:institutional_code" xlink:type="simple">CUIC</named-content>). Scale bar = 1 mm.</p></caption><graphic xmlns:xlink="http://www.w3.org/1999/xlink" xlink:href="zookeys-566-031-g023.jpg" position="float" orientation="portrait" xlink:type="simple" id="oo_78544.jpg"/></fig></tp:treatment-sec><ref-list><ref id="B28"><mixed-citation xmlns:xlink="http://www.w3.org/1999/xlink" xlink:type="simple">
          <person-group><name name-style="western"><surname>Raymundo</surname><given-names>B</given-names></name></person-group> (<year>1919</year>) <source>Noticia sôbre alguns Lepidopteros serígenos do Brasil</source>. <publisher-name>Typographia Revista dos Tribunaes</publisher-name>, <publisher-loc>Rio de Janeiro</publisher-loc>, <lpage>55</lpage>.</mixed-citation></ref><ref id="B30"><mixed-citation xmlns:xlink="http://www.w3.org/1999/xlink" xlink:type="simple">
          <person-group><name name-style="western"><surname>Schaus</surname><given-names>W</given-names></name></person-group> (<year>1928</year>) <article-title>Familie <tp:taxon-name><tp:taxon-name-part taxon-name-part-type="family">Mimallonidae</tp:taxon-name-part></tp:taxon-name>.</article-title> In: <person-group><name name-style="western"><surname>Seitz</surname><given-names>A</given-names></name></person-group> (<role>Ed.</role>) <source>Die Gross-Schmetterlinge der Erde. 6. Die amerikanischen Spinner und Schwärmer</source>. <publisher-name>A. Kernen</publisher-name>, <publisher-loc>Stuttgart</publisher-loc>, <fpage>635</fpage>–<lpage>672</lpage>.</mixed-citation></ref><ref id="B24"><mixed-citation xmlns:xlink="http://www.w3.org/1999/xlink" xlink:type="simple">
          <person-group><name name-style="western"><surname>Monte</surname><given-names>O</given-names></name></person-group> (<year>1934</year>) <article-title>Borboletas que vivem em plantas cultivadas.</article-title> <source>Boletim de Agricultura, Zootecnica e Veterinária</source>, <series>Série Agrícola</series>, <issue>No. 21</issue>. <publisher-name>Belo Horizonte</publisher-name>, <publisher-loc>Minas Gerais</publisher-loc>, <size units="page">219 pp</size>.</mixed-citation></ref><ref id="B20"><mixed-citation xmlns:xlink="http://www.w3.org/1999/xlink" xlink:type="simple">
          <person-group><name name-style="western"><surname>Lima</surname><given-names>AMC</given-names></name></person-group> (<year>1950</year>) <source>Insetos do Brasil. Lepidópteros, Tomo VI (Parte II).</source> <publisher-name>Escola Nacional de Agronomia</publisher-name>, <publisher-loc>Rio de Janeiro</publisher-loc>, <size units="page">422 pp</size>.</mixed-citation></ref><ref id="B32"><mixed-citation xmlns:xlink="http://www.w3.org/1999/xlink" xlink:type="simple">
          <person-group><name name-style="western"><surname>Silva</surname><given-names>AGD</given-names></name><name name-style="western"><surname>Gonçalves</surname><given-names>CR</given-names></name><name name-style="western"><surname>Galvão</surname><given-names>DM</given-names></name><name name-style="western"><surname>Gonçalves</surname><given-names>AJL</given-names></name><name name-style="western"><surname>Gomes</surname><given-names>J</given-names></name><name name-style="western"><surname>Silva</surname><given-names>M do N</given-names></name><name name-style="western"><surname>Simoni</surname><given-names>L</given-names></name></person-group> (<year>1968</year>) <source>Quarto catálogo dos insetos que vivem nas plantas do Brasil: seus parasitas e predadores</source>. <publisher-name>Ministério da Agricultura</publisher-name>, <publisher-loc>Rio de Janeiro</publisher-loc> <volume>1</volume>(<issue>2</issue>): <size units="page">622 pp</size>.</mixed-citation></ref><ref id="B1"><mixed-citation xmlns:xlink="http://www.w3.org/1999/xlink" xlink:type="simple">
          <person-group><name name-style="western"><surname>Becker</surname><given-names>VO</given-names></name></person-group> (<year>1996</year>) <chapter-title><tp:taxon-name><tp:taxon-name-part taxon-name-part-type="family">Mimallonidae</tp:taxon-name-part></tp:taxon-name>.</chapter-title> In: <person-group><name name-style="western"><surname>Heppner</surname><given-names>JB</given-names></name><etal>et al.</etal></person-group> (<role>Eds</role>) <source>Atlas of Neotropical <tp:taxon-name><tp:taxon-name-part taxon-name-part-type="order">Lepidoptera</tp:taxon-name-part></tp:taxon-name>, Checklist. Part 4B. <tp:taxon-name><tp:taxon-name-part taxon-name-part-type="superfamily">Drepanoidea</tp:taxon-name-part></tp:taxon-name>, <tp:taxon-name><tp:taxon-name-part taxon-name-part-type="superfamily">Bombycoidea</tp:taxon-name-part></tp:taxon-name>, <tp:taxon-name><tp:taxon-name-part taxon-name-part-type="superfamily">Sphingoidea</tp:taxon-name-part></tp:taxon-name></source>. <publisher-name>Association for Tropical Lepidoptera &amp; Scientific Publishers</publisher-name>, <publisher-loc>Gainesville, Florida</publisher-loc>, <fpage>17</fpage>–<lpage>19</lpage>.</mixed-citation></ref><ref id="B22"><mixed-citation xmlns:xlink="http://www.w3.org/1999/xlink" xlink:type="simple">
          <person-group><name name-style="western"><surname>Mecke</surname><given-names>R</given-names></name><name name-style="western"><surname>Galileo</surname><given-names>MHM</given-names></name><name name-style="western"><surname>Engles</surname><given-names>W</given-names></name></person-group> (<year>2000</year>) <article-title>Insetos e ácaros associados à <italic><tp:taxon-name><tp:taxon-name-part taxon-name-part-type="genus">Araucaria</tp:taxon-name-part> <tp:taxon-name-part taxon-name-part-type="species">angustifolia</tp:taxon-name-part></tp:taxon-name></italic> (<tp:taxon-name><tp:taxon-name-part taxon-name-part-type="family">Araucariaceae</tp:taxon-name-part></tp:taxon-name>, Coniferae) no sul do Brasil.</article-title> <source>Iheringia, Série Zoologia, Porto Alegre, Rio Grande do Sul</source> <volume>88</volume>: <fpage>165</fpage>–<lpage>172</lpage>.</mixed-citation></ref><ref id="B25"><mixed-citation xmlns:xlink="http://www.w3.org/1999/xlink" xlink:type="simple">
          <person-group><name name-style="western"><surname>Pastrana</surname><given-names>JA</given-names></name></person-group> (<year>2004</year>) <source>Los Lepidópteros Argentinos. Sus plantas hospedadoras y otros sustratos alimenticios.</source> <person-group><name name-style="western"><surname>Braun</surname><given-names>K</given-names></name><name name-style="western"><surname>Logarzo</surname><given-names>G</given-names></name><name name-style="western"><surname>Cordo</surname><given-names>HA</given-names></name><name name-style="western"><surname>Di Iorio</surname><given-names>OR</given-names></name></person-group> (<role>Coordinadores</role>) <publisher-name>Sociedad Entomológica Argentina ediciones</publisher-name>. <publisher-loc>Buenos Aires</publisher-loc>, <size units="page">334 pp</size>.</mixed-citation></ref><ref id="B11"><mixed-citation xmlns:xlink="http://www.w3.org/1999/xlink" xlink:type="simple">
          <person-group><name name-style="western"><surname>Herbin</surname><given-names>D</given-names></name><name name-style="western"><surname>Mielke</surname><given-names>CG</given-names></name></person-group> (<year>2014</year>) <article-title>Preliminary list of <tp:taxon-name><tp:taxon-name-part taxon-name-part-type="family">Mimallonidae</tp:taxon-name-part></tp:taxon-name> from Feira Nova do Maranhão, Maranhão, northern Brazil with descriptions of some new species (<tp:taxon-name><tp:taxon-name-part taxon-name-part-type="order">Lepidoptera</tp:taxon-name-part></tp:taxon-name> <tp:taxon-name><tp:taxon-name-part taxon-name-part-type="suborder">Heterocera</tp:taxon-name-part></tp:taxon-name> <tp:taxon-name><tp:taxon-name-part taxon-name-part-type="superfamily">Mimallonoidea</tp:taxon-name-part></tp:taxon-name>).</article-title> <source>Antenor</source> <volume>1</volume>(<issue>2</issue>): <fpage>130</fpage>–<lpage>152</lpage>.</mixed-citation></ref><ref id="B2"><mixed-citation xmlns:xlink="http://www.w3.org/1999/xlink" xlink:type="simple">
          <person-group><name name-style="western"><surname>Becker</surname><given-names>VO</given-names></name></person-group> (<year>2001</year>) <article-title>The identity of some unrecognized Neotropical <tp:taxon-name><tp:taxon-name-part taxon-name-part-type="superfamily">Bombycoidea</tp:taxon-name-part></tp:taxon-name> (<tp:taxon-name><tp:taxon-name-part taxon-name-part-type="order">Lepidoptera</tp:taxon-name-part></tp:taxon-name>) described by Francis Walker.</article-title> <source>Revista Brasileira de Zoologia</source> <volume>18</volume>(<issue>1</issue>): <fpage>153</fpage>–<lpage>157</lpage>. doi: <ext-link xlink:type="simple" ext-link-type="doi" xlink:href="10.1590/S0101-81752001000100018">10.1590/S0101-81752001000100018</ext-link></mixed-citation></ref><ref id="B36"><mixed-citation xmlns:xlink="http://www.w3.org/1999/xlink" xlink:type="simple">
          <person-group><name name-style="western"><surname>Walker</surname><given-names>F</given-names></name></person-group> (<year>1855</year>) <source>List of the Specimens of Lepidopterous Insects in the Collection of the British Museum</source> (<issue>6</issue>): 1341. Printed by order of the <publisher-name>Trustees</publisher-name>, <publisher-loc>London</publisher-loc>, 1854–66. doi: <ext-link xlink:type="simple" ext-link-type="doi" xlink:href="10.5962/bhl.title.58221">10.5962/bhl.title.58221</ext-link></mixed-citation></ref></ref-list></tp:taxon-treatment>
