# Supplementary material for: Revision of the genus Menevia Schaus, 1928 (Lepidoptera, Mimallonoidea, Mimallonidae) with the description of 11 new species
Source: Zookeys. 2016 Feb 18;(566):31–116. doi: 10.3897/zookeys.566.6982 (PMC4797204; doi:10.3897/zookeys.566.6982)
Supplement: XML Treatment for Menevia alurca [file zookeys.566.6982-treatment13.xml]

<!DOCTYPE tp:taxon-treatment
  PUBLIC "-//TaxonX//DTD Taxonomic Treatment Publishing DTD v0 20100105//EN" "tax-treatment-NSO.dtd">
<tp:taxon-treatment xmlns:tp="http://www.plazi.org/taxpub"><tp:treatment-meta><kwd-group><label>Taxon classification</label><kwd><named-content content-type="kingdom">Animalia</named-content></kwd><kwd><named-content content-type="order">Lepidoptera</named-content></kwd><kwd><named-content content-type="family">Mimallonidae</named-content></kwd></kwd-group><mixed-citation publication-type="journal"><person-group><name><surname>St. Laurent</surname><given-names>Ryan A.</given-names></name><name><surname>Dombroskie</surname><given-names>Jason J.</given-names></name></person-group><article-title>Revision of the genus <italic><tp:taxon-name><tp:taxon-name-part taxon-name-part-type="genus">Menevia</tp:taxon-name-part></tp:taxon-name></italic> Schaus, 1928 (<tp:taxon-name><tp:taxon-name-part taxon-name-part-type="order">Lepidoptera</tp:taxon-name-part></tp:taxon-name>, <tp:taxon-name><tp:taxon-name-part taxon-name-part-type="superfamily">Mimallonoidea</tp:taxon-name-part></tp:taxon-name>, <tp:taxon-name><tp:taxon-name-part taxon-name-part-type="family">Mimallonidae</tp:taxon-name-part></tp:taxon-name>) with the description of 11 new species</article-title><source>Zookeys</source><day>18</day><month>2</month><year>2016</year><volume>2016</volume><issue>566</issue><fpage>31</fpage><lpage>116</lpage><pub-id pub-id-type="doi">10.3897/zookeys.566.6982</pub-id></mixed-citation></tp:treatment-meta><tp:nomenclature><tp:taxon-name>
                  <tp:taxon-name-part taxon-name-part-type="genus">Menevia</tp:taxon-name-part>
                  <tp:taxon-name-part taxon-name-part-type="species">alurca</tp:taxon-name-part>
                </tp:taxon-name><tp:taxon-authority>Herbin &amp; Mielke, 2014</tp:taxon-authority><xref ref-type="fig" rid="F12">Figs 47–50</xref><xref ref-type="fig" rid="F13">, 54</xref><xref ref-type="fig" rid="F13">, 55</xref><xref ref-type="fig" rid="F18">, 85</xref><xref ref-type="fig" rid="F23">, 99</xref><xref ref-type="fig" rid="F14">; Map 4</xref><!--PageBreak--><tp:nomenclature-citation-list><tp:nomenclature-citation><tp:taxon-name><tp:taxon-name-part taxon-name-part-type="genus">Menevia</tp:taxon-name-part> <tp:taxon-name-part taxon-name-part-type="species">alurca</tp:taxon-name-part></tp:taxon-name><comment>
                     Herbin &amp; Mielke, 2014: 146–147; figs ♂ 48, 49, ♂ genitalia 50</comment></tp:nomenclature-citation><tp:nomenclature-citation><tp:taxon-name><tp:taxon-name-part taxon-name-part-type="genus">Menevia</tp:taxon-name-part> <tp:taxon-name-part taxon-name-part-type="species">ulcara</tp:taxon-name-part></tp:taxon-name><comment>; <xref ref-type="bibr" rid="B11">Herbin and Mielke 2014</xref>: 147 misspelling</comment></tp:nomenclature-citation></tp:nomenclature-citation-list></tp:nomenclature><tp:treatment-sec sec-type="type material"><title>Type material.</title><p>
                  <bold>Holotype</bold>, ♂: <bold>BRAZIL: Maranhão</bold>: genitalia prep. D. Herbin, ref H. 1008 [blue label]/ BRESIL Maranhao [Maranhão], Feira Nova do Maranhão, Retiro, 480 m. 4–12.XI.2011, <named-content xmlns:xlink="http://www.w3.org/1999/xlink" content-type="dwc:verbatimCoordinates" xlink:type="simple">-07°00'31"S, -46°26'41"W</named-content>, C. Mielke leg. Coll. D. Herbin / Holotype ♂, <italic><tp:taxon-name><tp:taxon-name-part taxon-name-part-type="genus">Menevia</tp:taxon-name-part> <tp:taxon-name-part taxon-name-part-type="species">alurca</tp:taxon-name-part></tp:taxon-name></italic> Herbin &amp; Mielke det., Antenor 2014 [red label]/ DZ 15.727/ (<named-content xmlns:xlink="http://www.w3.org/1999/xlink" content-type="dwc:institutional_code" xlink:type="simple">DZUP</named-content>) [examined]. Type locality: Brazil: Maranhão: Feira Nova do Maranhão.</p><p>
                  <bold>Paratypes</bold>, 7 ♂ (6 specimens fit our concept of <italic><tp:taxon-name><tp:taxon-name-part taxon-name-part-type="genus">Menevia</tp:taxon-name-part> <tp:taxon-name-part taxon-name-part-type="species">alurca</tp:taxon-name-part></tp:taxon-name></italic>, 1 specimen fits our concept of <italic><tp:taxon-name><tp:taxon-name-part taxon-name-part-type="genus">Menevia</tp:taxon-name-part> <tp:taxon-name-part taxon-name-part-type="species">delphinus</tp:taxon-name-part></tp:taxon-name></italic> sp. n., see remarks under <italic><tp:taxon-name><tp:taxon-name-part taxon-name-part-type="genus">Menevia</tp:taxon-name-part> <tp:taxon-name-part taxon-name-part-type="species">delphinus</tp:taxon-name-part></tp:taxon-name></italic> sp. n.), <bold>BRAZIL: Maranhão</bold>: 1 ♂, Feira Nova do Maranhão, Retiro, <named-content xmlns:xlink="http://www.w3.org/1999/xlink" content-type="dwc:verbatimCoordinates" xlink:type="simple">46°26'41"W, -07°00'31"S</named-content>, 480 m: 16–17.II.2013, C. Mielke leg., Paratypus <italic><tp:taxon-name><tp:taxon-name-part taxon-name-part-type="genus">Menevia</tp:taxon-name-part> <tp:taxon-name-part taxon-name-part-type="species">alurca</tp:taxon-name-part></tp:taxon-name></italic> Herbin &amp; C. Mielke det., 2014 [green label], Col. C. Mielke 26.882, St. Laurent diss.: 6-16-15:4 (<abbrev xmlns:xlink="http://www.w3.org/1999/xlink" content-type="institution" xlink:title="Collection of Carlos G. C. Mielke, Curitiba, Paraná, Brazil" xlink:type="simple">CGCM</abbrev>) [examined]. Photos of all additional paratypes, each from the same locality and collector as the holotype and single physically examined paratype, were provided by Herbin and Mielke.</p></tp:treatment-sec><tp:treatment-sec sec-type="Additional specimens examined"><title>Additional specimens examined.</title><p>(4 ♂, 1 ♀ total) <bold>BRAZIL: Distrito Federal</bold>: 4 ♂, Estacão Florestal, Cabeça do Veado, 1100 m: 17.X.1971, 19.X.1971, 21.X.1971, 24.X.1971, E.G., I. &amp; E.A. Munroe, St. Laurent diss.: 5-13-15:2 (<named-content xmlns:xlink="http://www.w3.org/1999/xlink" content-type="dwc:institutional_code" xlink:type="simple">CNC</named-content>). <bold>Maranhão</bold>: 1 ♀, Feira Nova do Maranhão, Retiro, <named-content xmlns:xlink="http://www.w3.org/1999/xlink" content-type="dwc:verbatimCoordinates" xlink:type="simple">W46°26'41", S -07°00'31"</named-content>, 480 m: 23–24.XI.2013, C. Mielke leg., St. Laurent diss.: 7-28-15:2 (<abbrev xmlns:xlink="http://www.w3.org/1999/xlink" content-type="institution" xlink:title="Collection of Carlos G. C. Mielke, Curitiba, Paraná, Brazil" xlink:type="simple">CGCM</abbrev>).</p></tp:treatment-sec><tp:treatment-sec sec-type="Additional transitional and questionable specimens examined"><title>Additional transitional and questionable specimens examined.</title><p>(3 ♂, 1 ♀ total) <bold>ARGENTINA</bold>: 1 ♀, Formosa: data illegible except for locality, <named-content xmlns:xlink="http://www.w3.org/1999/xlink" content-type="dwc:institutional_code" xlink:type="simple">USNM</named-content>-Mimal: 1203, St. Laurent diss.: 5-13-15:1 (<named-content xmlns:xlink="http://www.w3.org/1999/xlink" content-type="dwc:institutional_code" xlink:type="simple">USNM</named-content>). <bold>BRAZIL: Minas Gerais</bold>: 2 ♂, Paraopeba: 27.II.1966 (<abbrev xmlns:xlink="http://www.w3.org/1999/xlink" content-type="institution" xlink:title="Collection of Olaf Hermann Hendrik Mielke, Curitiba, Paraná, Brazil" xlink:type="simple">OM</abbrev>). 1 ♂, Sete Lagoas, 720 m: 16.III.1974, V.O. Becker col., Col. Becker No. 413, <named-content xmlns:xlink="http://www.w3.org/1999/xlink" content-type="dwc:institutional_code" xlink:type="simple">USNM</named-content>-Mimal: 2342, St. Laurent diss.: 5-13-15:3 (<named-content xmlns:xlink="http://www.w3.org/1999/xlink" content-type="dwc:institutional_code" xlink:type="simple">USNM</named-content>).</p></tp:treatment-sec><tp:treatment-sec sec-type="Diagnosis"><title>Diagnosis.</title><p>
                  <italic><tp:taxon-name><tp:taxon-name-part taxon-name-part-type="genus">Menevia</tp:taxon-name-part> <tp:taxon-name-part taxon-name-part-type="species">alurca</tp:taxon-name-part></tp:taxon-name></italic> is distinguishable from all previous species in both sexes by the slate gray coloration suffused with deep blood-red, and the postmedial line, which is usually bent outward toward the wing margin at about three-quarters of its length. Additionally, the white band along the exterior of the postmedial line does not curve sharply toward the wing apex as it does in <italic><tp:taxon-name><tp:taxon-name-part taxon-name-part-type="genus">Menevia</tp:taxon-name-part> <tp:taxon-name-part taxon-name-part-type="species">plagiata</tp:taxon-name-part></tp:taxon-name></italic>, but instead ends where it meets the apical dash. In this respect, <italic><tp:taxon-name><tp:taxon-name-part taxon-name-part-type="genus">Menevia</tp:taxon-name-part> <tp:taxon-name-part taxon-name-part-type="species">alurca</tp:taxon-name-part></tp:taxon-name></italic> is similar to <italic><tp:taxon-name><tp:taxon-name-part taxon-name-part-type="genus">Menevia</tp:taxon-name-part> <tp:taxon-name-part taxon-name-part-type="species">australis</tp:taxon-name-part></tp:taxon-name></italic> sp. n.; however, the white band usually juts out sharply just before approaching the apical dash in <italic><tp:taxon-name><tp:taxon-name-part taxon-name-part-type="genus">Menevia</tp:taxon-name-part> <tp:taxon-name-part taxon-name-part-type="species">alurca</tp:taxon-name-part></tp:taxon-name></italic>, which is not seen in most other <italic><tp:taxon-name><tp:taxon-name-part taxon-name-part-type="genus">Menevia</tp:taxon-name-part></tp:taxon-name></italic>. The male genitalia however, should immediately distinguish this species from <italic><tp:taxon-name><tp:taxon-name-part taxon-name-part-type="genus">Menevia</tp:taxon-name-part> <tp:taxon-name-part taxon-name-part-type="species">australis</tp:taxon-name-part></tp:taxon-name></italic> sp. n.; the phallus bears a prominent, elongated, pointed protuberance from the dorsal surface, not a rounded hump as in <italic><tp:taxon-name><tp:taxon-name-part taxon-name-part-type="genus">Menevia</tp:taxon-name-part> <tp:taxon-name-part taxon-name-part-type="species">australis</tp:taxon-name-part></tp:taxon-name></italic> sp.n. The female genitalia differ from those of both <italic><tp:taxon-name><tp:taxon-name-part taxon-name-part-type="genus">Menevia</tp:taxon-name-part> <tp:taxon-name-part taxon-name-part-type="species">plagiata</tp:taxon-name-part></tp:taxon-name></italic> and <italic><tp:taxon-name><tp:taxon-name-part taxon-name-part-type="genus">Menevia</tp:taxon-name-part> <tp:taxon-name-part taxon-name-part-type="species">australis</tp:taxon-name-part></tp:taxon-name></italic> sp. n. by the small size, the very thin abdominal sclerotizations, and the mesally creased lamella antevaginalis.</p></tp:treatment-sec><tp:treatment-sec sec-type="Description"><title>Description.</title><p>
                  <bold>Male.</bold> <italic>Head</italic>: Gray, eyes large comprising about two-thirds of head area, eyes bordered posteriorly by darker gray collar of scales reaching labial palpi, labi<!--PageBreak-->al palpi very small, dorsally with darker scales contrasting with overall gray coloration. Antenna yellowish, scape and pedicel weakly tufted. <italic>Thorax</italic>: As for genus. Gray. <italic>Legs</italic>: As for genus. Tibial spurs moderate in length, scaled except for distal quarter. <italic>Forewing dorsum</italic>: Forewing length: 18–21.5 mm, avg.: 19.7 mm, n = 5. Triangular, apical half of outer margin concave, apex falcate. Ground color dark gray with predominance of deep red-brown or blood-red throughout medial area, overall lightly speckled by dark petiolate scales. Discal spot faintly marked by light gray, oblong shape; thin gray mark connects discal spot to costa. Apex marked by black scales above apical dash. Postmedial line usually bent outwards along three-fourths of its length, rarely nearly straight [especially in transitional population]. Submarginal area light gray, contrasting with much darker medial area, with whitish suffusion mesally forming a faint zigzag, postmedial lunule as distinct white band originating from apical dash, white band follows postmedial line from apex to roughly midway along postmedial line, resuming near anal margin. Antemedial line faint, brown, curved outwards. <italic>Forewing venter</italic>: As in forewing dorsum but generally much grayer, sometimes with pinkish hue, antemedial line absent, small black discal mark occasionally present. <italic>Hindwing dorsum</italic>: Subtriangular, anal angle accentuated, reddish coloration usually present near anal angle, bleeding into medial area, similar coloration and patterning overall as forewings, except postmedial lunule present as zigzagged mark, originating from white outer band outlining anterior bend of postmedial line, postmedial line weakly curved toward anterior wing margin, sometimes weakly concave mesally. <italic>Hindwing venter</italic>: Following similar pattern as forewing venter, but red coloration near anal angle much darker. <italic>Abdomen</italic>: As for genus, but somewhat stouter. Coloration a continuation of gray thoracic color. Dark, contrasting midventral stripe present. <italic>Genitalia</italic>: (Fig. <xref ref-type="fig" rid="F18">85</xref>) n = 4. Somewhat variable; tegumen ovoid or somewhat rectangular, sometimes weakly constricted near base of gnathos. Vinculum broad, somewhat quadrate ventrally. Valves broad at base, triangular, saccular edge of left valve with large triangular tooth proximal to transtilla, right valve with tooth slightly reduced in size, both valves with smaller mesal costal projection originating from central ridge of valve, mesal costal projection immediately above saccular edge teeth, apex of projection pointed toward saccular edge. Valves may be truncated distally, rounded apically. Uncus truncated apically, apex rounded. Gnathos as two prominent flattened, moderately sclerotized, flap-like, barely triangular, upward facing extensions with truncated apices. Apices usually form fingerlike projections of varying length. Juxtal processes roughly phallus length, moderately sclerotized, curving toward apex of phallus. Juxtal processes very thin, widening distally, covered in fine setae, especially apically. Base of phallus with paired, backwards facing, elongated, rounded, diverging fingerlike lobes. Phallus irregularly shaped, unevenly edged dorsum lacking an extensive dorsal ridge but with prominent, elongated, pointed setae covered projection, tip bent backwards. Left edge of rolled phallus uneven, forming extended projection, right edge usually with setae covered bulge laterally, base of sclerotized terminus of phallus with prominent ventral bump, angled away from distal end of phallus, distal tip of phallus separated into two distinct points of varying length. Vesica somewhat bag-like. <bold>Female.</bold> <italic>Head</italic>: As in male, dark gray scales surrounding <!--PageBreak-->eyes reduced. <italic>Thorax</italic>: As in male. <italic>Legs</italic>: As in male, tibial spurs longer. <italic>Forewing dorsum</italic>: Forewing length: 19.5–26 mm, n = 2. Maculation as in male but grayer with less red-brown, wing broader but still subtriangular. <italic>Forewing venter</italic>: As in forewing dorsum but lighter gray, dark discal mark present. <italic>Hindwing dorsum</italic>: As in male but more rounded, less triangular, postmedial line bent more sharply toward anterior wing margin. <italic>Hindwing venter</italic>: Following similar pattern as forewing venter, reddish-brown suffusion near anal angle much darker, contrasting. <italic>Abdomen</italic>: As in male but more robust. Sternite of VIII as pair of thin, nearly parallel, elongated, sclerotized bands. <italic>Genitalia</italic>: (Fig. <xref ref-type="fig" rid="F23">99</xref>) n = 2. Tergite of VIII robust, forming triangular, posteriorly directed arc. Apophyses anteriores shorter, thicker than apophyses posteriores. Lamella antevaginalis moderate in thickness, with mesal crease at ostium bursae. Ductus bursae short. Papillae anales elongated, subtriangular, covered in relatively long setae.</p></tp:treatment-sec><tp:treatment-sec sec-type="Distribution"><title>Distribution</title><p>(Map <xref ref-type="fig" rid="F14">4</xref>). <italic><tp:taxon-name><tp:taxon-name-part taxon-name-part-type="genus">Menevia</tp:taxon-name-part> <tp:taxon-name-part taxon-name-part-type="species">alurca</tp:taxon-name-part></tp:taxon-name></italic> is primarily found in the Brazilian Cerrado, with records from Maranhão, Distrito Federal, and central Minas Gerais. The Minas Gerais population may represent an introgression zone with the similar <italic><tp:taxon-name><tp:taxon-name-part taxon-name-part-type="genus">Menevia</tp:taxon-name-part> <tp:taxon-name-part taxon-name-part-type="species">plagiata</tp:taxon-name-part></tp:taxon-name></italic> of the Atlantic Forest. This species may also be present in Argentina, as suggested by the single questionable specimen discussed below.</p></tp:treatment-sec><tp:treatment-sec sec-type="Remarks"><title>Remarks.</title><p>
                  <xref ref-type="bibr" rid="B11">Herbin and Mielke (2014)</xref> considered this species to be of the same size as <italic><tp:taxon-name><tp:taxon-name-part taxon-name-part-type="genus">Menevia</tp:taxon-name-part> <tp:taxon-name-part taxon-name-part-type="species">lucara</tp:taxon-name-part></tp:taxon-name></italic>, although we found <italic><tp:taxon-name><tp:taxon-name-part taxon-name-part-type="genus">Menevia</tp:taxon-name-part> <tp:taxon-name-part taxon-name-part-type="species">alurca</tp:taxon-name-part></tp:taxon-name></italic> larger on average. <italic><tp:taxon-name><tp:taxon-name-part taxon-name-part-type="genus">Menevia</tp:taxon-name-part> <tp:taxon-name-part taxon-name-part-type="species">plagiata</tp:taxon-name-part></tp:taxon-name></italic>, which we show to be the closest species to <italic><tp:taxon-name><tp:taxon-name-part taxon-name-part-type="genus">Menevia</tp:taxon-name-part> <tp:taxon-name-part taxon-name-part-type="species">alurca</tp:taxon-name-part></tp:taxon-name></italic> based on external characters and genitalia, was indeed mentioned in their diagnosis of <italic><tp:taxon-name><tp:taxon-name-part taxon-name-part-type="genus">Menevia</tp:taxon-name-part> <tp:taxon-name-part taxon-name-part-type="species">alurca</tp:taxon-name-part></tp:taxon-name></italic>, but the authors did not provide differentiating characters other than that <italic><tp:taxon-name><tp:taxon-name-part taxon-name-part-type="genus">Menevia</tp:taxon-name-part> <tp:taxon-name-part taxon-name-part-type="species">plagiata</tp:taxon-name-part></tp:taxon-name></italic> is larger. <italic><tp:taxon-name><tp:taxon-name-part taxon-name-part-type="genus">Menevia</tp:taxon-name-part> <tp:taxon-name-part taxon-name-part-type="species">alurca</tp:taxon-name-part></tp:taxon-name></italic> is easily distinguished from <italic><tp:taxon-name><tp:taxon-name-part taxon-name-part-type="genus">Menevia</tp:taxon-name-part> <tp:taxon-name-part taxon-name-part-type="species">lucara</tp:taxon-name-part></tp:taxon-name></italic> by all characters presented by <xref ref-type="bibr" rid="B11">Herbin and Mielke (2014)</xref>. However, the male genitalia of <italic><tp:taxon-name><tp:taxon-name-part taxon-name-part-type="genus">Menevia</tp:taxon-name-part> <tp:taxon-name-part taxon-name-part-type="species">alurca</tp:taxon-name-part></tp:taxon-name></italic> are nearly indistinguishable from those of <italic><tp:taxon-name><tp:taxon-name-part taxon-name-part-type="genus">Menevia</tp:taxon-name-part> <tp:taxon-name-part taxon-name-part-type="species">plagiata</tp:taxon-name-part></tp:taxon-name></italic> and individuals of <italic><tp:taxon-name><tp:taxon-name-part taxon-name-part-type="genus">Menevia</tp:taxon-name-part> <tp:taxon-name-part taxon-name-part-type="species">alurca</tp:taxon-name-part></tp:taxon-name></italic> that have straighter postmedial lines are externally very similar to <italic><tp:taxon-name><tp:taxon-name-part taxon-name-part-type="genus">Menevia</tp:taxon-name-part> <tp:taxon-name-part taxon-name-part-type="species">plagiata</tp:taxon-name-part></tp:taxon-name></italic>.</p><p>Upon reviewing each of the seven paratypes of <italic><tp:taxon-name><tp:taxon-name-part taxon-name-part-type="genus">Menevia</tp:taxon-name-part> <tp:taxon-name-part taxon-name-part-type="species">alurca</tp:taxon-name-part></tp:taxon-name></italic>, it became apparent that one paratype in the collection of Herbin (Bc-Her4848) does not belong to this species and was incorrectly included in the paratype series. The specimen in question has a continuous white band along the forewing postmedial line and lacks a midventral stripe on the abdomen, characters that allow us to identify this specimen as <italic><tp:taxon-name><tp:taxon-name-part taxon-name-part-type="genus">Menevia</tp:taxon-name-part> <tp:taxon-name-part taxon-name-part-type="species">delphinus</tp:taxon-name-part></tp:taxon-name></italic> sp. n., another Cerrado species, described below.</p><p>External characteristics and male genitalia, namely, the phallus, of <italic><tp:taxon-name><tp:taxon-name-part taxon-name-part-type="genus">Menevia</tp:taxon-name-part> <tp:taxon-name-part taxon-name-part-type="species">alurca</tp:taxon-name-part></tp:taxon-name></italic> is extremely similar to that of <italic><tp:taxon-name><tp:taxon-name-part taxon-name-part-type="genus">Menevia</tp:taxon-name-part> <tp:taxon-name-part taxon-name-part-type="species">plagiata</tp:taxon-name-part></tp:taxon-name></italic>, thus these species are not readily differentiable based on male genitalia alone, as are most <italic><tp:taxon-name><tp:taxon-name-part taxon-name-part-type="genus">Menevia</tp:taxon-name-part></tp:taxon-name></italic> species. Furthermore, three specimens from two nearby localities in central Minas Gerais that we questionably determined as <italic><tp:taxon-name><tp:taxon-name-part taxon-name-part-type="genus">Menevia</tp:taxon-name-part> <tp:taxon-name-part taxon-name-part-type="species">alurca</tp:taxon-name-part></tp:taxon-name></italic>, are somewhat intermediate in habitus between <italic><tp:taxon-name><tp:taxon-name-part taxon-name-part-type="genus">Menevia</tp:taxon-name-part> <tp:taxon-name-part taxon-name-part-type="species">alurca</tp:taxon-name-part></tp:taxon-name></italic> from farther north and west (central Cerrado), and <italic><tp:taxon-name><tp:taxon-name-part taxon-name-part-type="genus">Menevia</tp:taxon-name-part> <tp:taxon-name-part taxon-name-part-type="species">plagiata</tp:taxon-name-part></tp:taxon-name></italic> from farther east and southeast (Brazilian Atlantic Forest). These specimens display the predominance of darker coloration and the arrangement of markings near the forewing apices that we attribute to <italic><tp:taxon-name><tp:taxon-name-part taxon-name-part-type="genus">Menevia</tp:taxon-name-part> <tp:taxon-name-part taxon-name-part-type="species">alurca</tp:taxon-name-part></tp:taxon-name></italic>. However, the forewing postmedial line is only weakly curved outwards, not bent so dramatically as in the types of <italic><tp:taxon-name><tp:taxon-name-part taxon-name-part-type="genus">Menevia</tp:taxon-name-part> <tp:taxon-name-part taxon-name-part-type="species">alurca</tp:taxon-name-part></tp:taxon-name></italic>. These specimens are also quite large, much more in line with those of <italic><tp:taxon-name><tp:taxon-name-part taxon-name-part-type="genus">Menevia</tp:taxon-name-part> <tp:taxon-name-part taxon-name-part-type="species">plagiata</tp:taxon-name-part></tp:taxon-name></italic>. The population from Minas Gerais <!--PageBreak-->is transitional in appearance between <italic><tp:taxon-name><tp:taxon-name-part taxon-name-part-type="genus">Menevia</tp:taxon-name-part> <tp:taxon-name-part taxon-name-part-type="species">alurca</tp:taxon-name-part></tp:taxon-name></italic> and <italic><tp:taxon-name><tp:taxon-name-part taxon-name-part-type="genus">Menevia</tp:taxon-name-part> <tp:taxon-name-part taxon-name-part-type="species">plagiata</tp:taxon-name-part></tp:taxon-name></italic>, and it is worth noting that the Cerrado and Atlantic Forest biomes converge there (<xref ref-type="bibr" rid="B12">IBGE 2004</xref>).</p><p>A female that we questionably assign to this species, from Formosa, Argentina, is extremely small and has a nearly straight forewing postmedial line. Although the size and postmedial line are not comparable to the other female <italic><tp:taxon-name><tp:taxon-name-part taxon-name-part-type="genus">Menevia</tp:taxon-name-part> <tp:taxon-name-part taxon-name-part-type="species">alurca</tp:taxon-name-part></tp:taxon-name></italic>, the markings at the forewing apex, the predominance of red coloration, and genitalia (namely the mesally creased lamella antevaginalis), are all highly suggestive of <italic><tp:taxon-name><tp:taxon-name-part taxon-name-part-type="genus">Menevia</tp:taxon-name-part> <tp:taxon-name-part taxon-name-part-type="species">alurca</tp:taxon-name-part></tp:taxon-name></italic>. Without more material from this locality, particularly males, it is impossible to reach conclusive determination about its identity. We decided to include this specimen in our material examined due to its collecting locality, which represents the only <italic><tp:taxon-name><tp:taxon-name-part taxon-name-part-type="genus">Menevia</tp:taxon-name-part></tp:taxon-name></italic> record from Argentina.</p></tp:treatment-sec><tp:treatment-sec><!--Section generated to contain objects referenced in tp:taxon-treatment.--><fig id="F12" position="float" orientation="portrait"><label>Figures 42–51.</label><caption><p>
          <italic><tp:taxon-name><tp:taxon-name-part taxon-name-part-type="genus">Menevia</tp:taxon-name-part> <tp:taxon-name-part taxon-name-part-type="species">plagiata</tp:taxon-name-part></tp:taxon-name></italic> species-group [<italic><tp:taxon-name><tp:taxon-name-part taxon-name-part-type="species">plagiata</tp:taxon-name-part></tp:taxon-name></italic> subgroup] male adults, <bold>a</bold> recto, <bold>b</bold> verso. <bold>42</bold> <italic><tp:taxon-name><tp:taxon-name-part taxon-name-part-type="genus">Menevia</tp:taxon-name-part> <tp:taxon-name-part taxon-name-part-type="species">plagiata</tp:taxon-name-part></tp:taxon-name></italic> neotype ♂, Brazil, Rio de Janeiro, Teresópolis (<named-content xmlns:xlink="http://www.w3.org/1999/xlink" content-type="dwc:institutional_code" xlink:type="simple">NHMUK</named-content>) <bold>43</bold> <italic><tp:taxon-name><tp:taxon-name-part taxon-name-part-type="genus">Menevia</tp:taxon-name-part> <tp:taxon-name-part taxon-name-part-type="species">plagiata</tp:taxon-name-part></tp:taxon-name></italic> ♂, Brazil, Rio de Janeiro, Petrópolis, Independência, 900 m [photo courtesy <abbrev xmlns:xlink="http://www.w3.org/1999/xlink" content-type="institution" xlink:title="Collection of Carlos G. C. Mielke, Curitiba, Paraná, Brazil" xlink:type="simple">CGCM</abbrev>] (<named-content xmlns:xlink="http://www.w3.org/1999/xlink" content-type="dwc:institutional_code" xlink:type="simple">DZUP</named-content>) <bold>44</bold> <italic><tp:taxon-name><tp:taxon-name-part taxon-name-part-type="genus">Menevia</tp:taxon-name-part> <tp:taxon-name-part taxon-name-part-type="species">plagiata</tp:taxon-name-part></tp:taxon-name></italic> ♂, Brazil, Rio de Janeiro (<abbrev xmlns:xlink="http://www.w3.org/1999/xlink" content-type="institution" xlink:title="Carnegie Museum of Natural History, Pittsburgh, Pennsylvania, USA" xlink:type="simple">CMNH</abbrev>) <bold>45</bold> <italic><tp:taxon-name><tp:taxon-name-part taxon-name-part-type="genus">Menevia</tp:taxon-name-part> <tp:taxon-name-part taxon-name-part-type="species">australis</tp:taxon-name-part></tp:taxon-name></italic> holotype ♂, Brazil, Santa Catarina, Jaraguá do Sul (<named-content xmlns:xlink="http://www.w3.org/1999/xlink" content-type="dwc:institutional_code" xlink:type="simple">CUIC</named-content>) <bold>46</bold> <italic><tp:taxon-name><tp:taxon-name-part taxon-name-part-type="genus">Menevia</tp:taxon-name-part> <tp:taxon-name-part taxon-name-part-type="species">australis</tp:taxon-name-part></tp:taxon-name></italic> paratype ♂, Brazil, São Paulo, Guapiara, Paivinha, 800 m [photo courtesy <abbrev xmlns:xlink="http://www.w3.org/1999/xlink" content-type="institution" xlink:title="Collection of Carlos G. C. Mielke, Curitiba, Paraná, Brazil" xlink:type="simple">CGCM</abbrev>] (<abbrev xmlns:xlink="http://www.w3.org/1999/xlink" content-type="institution" xlink:title="Collection of Carlos G. C. Mielke, Curitiba, Paraná, Brazil" xlink:type="simple">CGCM</abbrev>) <bold>47</bold> <italic><tp:taxon-name><tp:taxon-name-part taxon-name-part-type="genus">Menevia</tp:taxon-name-part> <tp:taxon-name-part taxon-name-part-type="species">alurca</tp:taxon-name-part></tp:taxon-name></italic> holotype ♂, Brazil, Maranhão, Feira Nova do Maranhão, 480 m (<named-content xmlns:xlink="http://www.w3.org/1999/xlink" content-type="dwc:institutional_code" xlink:type="simple">DZUP</named-content>) <bold>48</bold> <italic><tp:taxon-name><tp:taxon-name-part taxon-name-part-type="genus">Menevia</tp:taxon-name-part> <tp:taxon-name-part taxon-name-part-type="species">alurca</tp:taxon-name-part></tp:taxon-name></italic> paratype ♂, Brazil, Maranhão, Feira Nova do Maranhão, 480 m (<abbrev xmlns:xlink="http://www.w3.org/1999/xlink" content-type="institution" xlink:title="Collection of Carlos G. C. Mielke, Curitiba, Paraná, Brazil" xlink:type="simple">CGCM</abbrev>) <bold>49</bold> <italic><tp:taxon-name><tp:taxon-name-part taxon-name-part-type="genus">Menevia</tp:taxon-name-part> <tp:taxon-name-part taxon-name-part-type="species">alurca</tp:taxon-name-part></tp:taxon-name></italic> [transitional population] ♂, Brazil, Minas Gerais, Sete Lagoas, 720 m (<named-content xmlns:xlink="http://www.w3.org/1999/xlink" content-type="dwc:institutional_code" xlink:type="simple">USNM</named-content>) <bold>50</bold> <italic><tp:taxon-name><tp:taxon-name-part taxon-name-part-type="genus">Menevia</tp:taxon-name-part> <tp:taxon-name-part taxon-name-part-type="species">alurca</tp:taxon-name-part></tp:taxon-name></italic> [transitional population] ♂, Brazil, Minas Gerais, Paraopeba [photo courtesy <abbrev xmlns:xlink="http://www.w3.org/1999/xlink" content-type="institution" xlink:title="Collection of Carlos G. C. Mielke, Curitiba, Paraná, Brazil" xlink:type="simple">CGCM</abbrev>] (<abbrev xmlns:xlink="http://www.w3.org/1999/xlink" content-type="institution" xlink:title="Collection of Olaf Hermann Hendrik Mielke, Curitiba, Paraná, Brazil" xlink:type="simple">OM</abbrev>) <bold>51</bold> <italic><tp:taxon-name><tp:taxon-name-part taxon-name-part-type="genus">Menevia</tp:taxon-name-part> <tp:taxon-name-part taxon-name-part-type="species">australis</tp:taxon-name-part></tp:taxon-name></italic> paratype ♂, Brazil, São Paulo, Guapiara, Paivinha, 800 m [photo courtesy <abbrev xmlns:xlink="http://www.w3.org/1999/xlink" content-type="institution" xlink:title="Collection of Carlos G. C. Mielke, Curitiba, Paraná, Brazil" xlink:type="simple">CGCM</abbrev>] (<abbrev xmlns:xlink="http://www.w3.org/1999/xlink" content-type="institution" xlink:title="Collection of Carlos G. C. Mielke, Curitiba, Paraná, Brazil" xlink:type="simple">CGCM</abbrev>). Scale bar = 1 cm.</p></caption><graphic xmlns:xlink="http://www.w3.org/1999/xlink" xlink:href="zookeys-566-031-g012.jpg" position="float" orientation="portrait" xlink:type="simple" id="oo_78534.jpg"/></fig><fig id="F13" position="float" orientation="portrait"><label>Figures 52–57.</label><caption><p>
          <italic><tp:taxon-name><tp:taxon-name-part taxon-name-part-type="genus">Menevia</tp:taxon-name-part> <tp:taxon-name-part taxon-name-part-type="species">plagiata</tp:taxon-name-part></tp:taxon-name></italic> species-group [<italic><tp:taxon-name><tp:taxon-name-part taxon-name-part-type="species">plagiata</tp:taxon-name-part></tp:taxon-name></italic> subgroup] female adults, <bold>a</bold> recto, <bold>b</bold> verso. <bold>52</bold> <italic><tp:taxon-name><tp:taxon-name-part taxon-name-part-type="genus">Menevia</tp:taxon-name-part> <tp:taxon-name-part taxon-name-part-type="species">plagiata</tp:taxon-name-part></tp:taxon-name></italic> ♀, Brazil, Rio de Janeiro, Petrópolis [photo courtesy <abbrev xmlns:xlink="http://www.w3.org/1999/xlink" content-type="institution" xlink:title="Collection of Carlos G. C. Mielke, Curitiba, Paraná, Brazil" xlink:type="simple">CGCM</abbrev>] (<named-content xmlns:xlink="http://www.w3.org/1999/xlink" content-type="dwc:institutional_code" xlink:type="simple">DZUP</named-content>) <bold>53</bold> <italic><tp:taxon-name><tp:taxon-name-part taxon-name-part-type="genus">Menevia</tp:taxon-name-part> <tp:taxon-name-part taxon-name-part-type="species">plagiata</tp:taxon-name-part></tp:taxon-name></italic> ♀ [“holotype” of manuscript name ‡<italic><tp:taxon-name><tp:taxon-name-part taxon-name-part-type="species">superba</tp:taxon-name-part></tp:taxon-name></italic> Jones, photo courtesy <named-content xmlns:xlink="http://www.w3.org/1999/xlink" content-type="dwc:institutional_code" xlink:type="simple">NHMUK</named-content>], Brazil, Rio de Janeiro, Corcovado, 800 ft. (<named-content xmlns:xlink="http://www.w3.org/1999/xlink" content-type="dwc:institutional_code" xlink:type="simple">NHMUK</named-content>) <bold>54</bold> <italic><tp:taxon-name><tp:taxon-name-part taxon-name-part-type="genus">Menevia</tp:taxon-name-part> <tp:taxon-name-part taxon-name-part-type="species">alurca</tp:taxon-name-part></tp:taxon-name></italic> ♀, Brazil, Maranhão, Feira Nova do Maranhão, 480 m (<abbrev xmlns:xlink="http://www.w3.org/1999/xlink" content-type="institution" xlink:title="Collection of Carlos G. C. Mielke, Curitiba, Paraná, Brazil" xlink:type="simple">CGCM</abbrev>) <bold>55</bold> <italic><tp:taxon-name><tp:taxon-name-part taxon-name-part-type="genus">Menevia</tp:taxon-name-part> <tp:taxon-name-part taxon-name-part-type="species">alurca</tp:taxon-name-part></tp:taxon-name></italic> ♀ [questionable], Argentina, Formosa (<named-content xmlns:xlink="http://www.w3.org/1999/xlink" content-type="dwc:institutional_code" xlink:type="simple">USNM</named-content>) <bold>56</bold> <italic><tp:taxon-name><tp:taxon-name-part taxon-name-part-type="genus">Menevia</tp:taxon-name-part> <tp:taxon-name-part taxon-name-part-type="species">australis</tp:taxon-name-part></tp:taxon-name></italic> paratype ♀, Brazil, Santa Catarina, São Bento do Sul, Rio Natal, 450 m [photo courtesy <abbrev xmlns:xlink="http://www.w3.org/1999/xlink" content-type="institution" xlink:title="Collection of Carlos G. C. Mielke, Curitiba, Paraná, Brazil" xlink:type="simple">CGCM</abbrev>] (<abbrev xmlns:xlink="http://www.w3.org/1999/xlink" content-type="institution" xlink:title="Collection of Carlos G. C. Mielke, Curitiba, Paraná, Brazil" xlink:type="simple">CGCM</abbrev>) <bold>57</bold> <italic><tp:taxon-name><tp:taxon-name-part taxon-name-part-type="genus">Menevia</tp:taxon-name-part> <tp:taxon-name-part taxon-name-part-type="species">australis</tp:taxon-name-part></tp:taxon-name></italic> paratype ♀, Brazil, São Paulo, Guapiara, Paivinha, 800 m [photo courtesy <abbrev xmlns:xlink="http://www.w3.org/1999/xlink" content-type="institution" xlink:title="Collection of Carlos G. C. Mielke, Curitiba, Paraná, Brazil" xlink:type="simple">CGCM</abbrev>] (<abbrev xmlns:xlink="http://www.w3.org/1999/xlink" content-type="institution" xlink:title="Collection of Carlos G. C. Mielke, Curitiba, Paraná, Brazil" xlink:type="simple">CGCM</abbrev>). Scale bar = 1 cm.</p></caption><graphic xmlns:xlink="http://www.w3.org/1999/xlink" xlink:href="zookeys-566-031-g013.jpg" position="float" orientation="portrait" xlink:type="simple" id="oo_78535.jpg"/></fig><fig id="F18" position="float" orientation="portrait"><label>Figures 82–86.</label><caption><p>
          <italic><tp:taxon-name><tp:taxon-name-part taxon-name-part-type="genus">Menevia</tp:taxon-name-part></tp:taxon-name></italic> male genitalia, <bold>a</bold> ventral, <bold>b</bold> lateral, <bold>c</bold> phallus. <bold>82</bold> <italic><tp:taxon-name><tp:taxon-name-part taxon-name-part-type="genus">Menevia</tp:taxon-name-part> <tp:taxon-name-part taxon-name-part-type="species">pallida</tp:taxon-name-part></tp:taxon-name></italic> paratype, Brazil, Maranhão, Feira Nova do Maranhão, 480 m [St. Laurent diss.: 6-16-15:3] (<abbrev xmlns:xlink="http://www.w3.org/1999/xlink" content-type="institution" xlink:title="Collection of Carlos G. C. Mielke, Curitiba, Paraná, Brazil" xlink:type="simple">CGCM</abbrev>) <bold>83</bold> <italic><tp:taxon-name><tp:taxon-name-part taxon-name-part-type="genus">Menevia</tp:taxon-name-part> <tp:taxon-name-part taxon-name-part-type="species">plagiata</tp:taxon-name-part></tp:taxon-name></italic> neotype, Brazil, Rio de Janeiro, Teresópolis [St. Laurent diss.: 9-2-15:1] (<named-content xmlns:xlink="http://www.w3.org/1999/xlink" content-type="dwc:institutional_code" xlink:type="simple">NHMUK</named-content>) <bold>84</bold> <italic><tp:taxon-name><tp:taxon-name-part taxon-name-part-type="genus">Menevia</tp:taxon-name-part> <tp:taxon-name-part taxon-name-part-type="species">plagiata</tp:taxon-name-part></tp:taxon-name></italic>, Brazil, Rio de Janeiro [St. Laurent diss.: 4-25-15:2] (<abbrev xmlns:xlink="http://www.w3.org/1999/xlink" content-type="institution" xlink:title="Carnegie Museum of Natural History, Pittsburgh, Pennsylvania, USA" xlink:type="simple">CMNH</abbrev>) <bold>85</bold> <italic><tp:taxon-name><tp:taxon-name-part taxon-name-part-type="genus">Menevia</tp:taxon-name-part> <tp:taxon-name-part taxon-name-part-type="species">alurca</tp:taxon-name-part></tp:taxon-name></italic> paratype, Brazil, Maranhão, Feira Nova do Maranhão, 480 m [St. Laurent diss.: 6-16-15:4] (<abbrev xmlns:xlink="http://www.w3.org/1999/xlink" content-type="institution" xlink:title="Collection of Carlos G. C. Mielke, Curitiba, Paraná, Brazil" xlink:type="simple">CGCM</abbrev>) <bold>86</bold> <italic><tp:taxon-name><tp:taxon-name-part taxon-name-part-type="genus">Menevia</tp:taxon-name-part> <tp:taxon-name-part taxon-name-part-type="species">australis</tp:taxon-name-part></tp:taxon-name></italic> holotype, Brazil, Santa Catarina, Jaraguá do Sul [St. Laurent diss.: 6-19-15:4] (<named-content xmlns:xlink="http://www.w3.org/1999/xlink" content-type="dwc:institutional_code" xlink:type="simple">CUIC</named-content>). Scale bar = 1 mm.</p></caption><graphic xmlns:xlink="http://www.w3.org/1999/xlink" xlink:href="zookeys-566-031-g018.jpg" position="float" orientation="portrait" xlink:type="simple" id="oo_78540.jpg"/></fig><fig id="F23" position="float" orientation="portrait"><label>Figures 98–100.</label><caption><p>
          <italic><tp:taxon-name><tp:taxon-name-part taxon-name-part-type="genus">Menevia</tp:taxon-name-part></tp:taxon-name></italic> female genitalia, <bold>a</bold> ventral, <bold>b</bold> VIII tergite detail. <bold>98</bold> <italic><tp:taxon-name><tp:taxon-name-part taxon-name-part-type="genus">Menevia</tp:taxon-name-part> <tp:taxon-name-part taxon-name-part-type="species">plagiata</tp:taxon-name-part></tp:taxon-name></italic>, Brazil, Rio de Janeiro [St. Laurent diss.: 7-28-15:1] (<named-content xmlns:xlink="http://www.w3.org/1999/xlink" content-type="dwc:institutional_code" xlink:type="simple">AMNH</named-content>) <bold>99</bold> <italic><tp:taxon-name><tp:taxon-name-part taxon-name-part-type="genus">Menevia</tp:taxon-name-part> <tp:taxon-name-part taxon-name-part-type="species">alurca</tp:taxon-name-part></tp:taxon-name></italic>, Brazil, Maranhão, Feira Nova do Maranhão [St. Laurent diss.: 7-28-15:2] (<abbrev xmlns:xlink="http://www.w3.org/1999/xlink" content-type="institution" xlink:title="Collection of Carlos G. C. Mielke, Curitiba, Paraná, Brazil" xlink:type="simple">CGCM</abbrev>) <bold>100</bold> <italic><tp:taxon-name><tp:taxon-name-part taxon-name-part-type="genus">Menevia</tp:taxon-name-part> <tp:taxon-name-part taxon-name-part-type="species">australis</tp:taxon-name-part></tp:taxon-name></italic> paratype, Brazil, Santa Catarina, Jaraguá do Sul [St. Laurent diss.: 4-25-15:3] (<named-content xmlns:xlink="http://www.w3.org/1999/xlink" content-type="dwc:institutional_code" xlink:type="simple">CUIC</named-content>). Scale bar = 1 mm.</p></caption><graphic xmlns:xlink="http://www.w3.org/1999/xlink" xlink:href="zookeys-566-031-g023.jpg" position="float" orientation="portrait" xlink:type="simple" id="oo_78544.jpg"/></fig><fig id="F14" position="float" orientation="portrait"><label>Map 4.</label><caption><p>
          <italic><tp:taxon-name><tp:taxon-name-part taxon-name-part-type="genus">Menevia</tp:taxon-name-part> <tp:taxon-name-part taxon-name-part-type="species">plagiata</tp:taxon-name-part></tp:taxon-name></italic> species-group [<italic><tp:taxon-name><tp:taxon-name-part taxon-name-part-type="species">plagiata</tp:taxon-name-part></tp:taxon-name></italic> subgroup].</p></caption><graphic xmlns:xlink="http://www.w3.org/1999/xlink" xlink:href="zookeys-566-031-g014.jpg" position="float" orientation="portrait" xlink:type="simple" id="oo_78533.jpg"/></fig></tp:treatment-sec><ref-list><ref id="B11"><mixed-citation xmlns:xlink="http://www.w3.org/1999/xlink" xlink:type="simple">
          <person-group><name name-style="western"><surname>Herbin</surname><given-names>D</given-names></name><name name-style="western"><surname>Mielke</surname><given-names>CG</given-names></name></person-group> (<year>2014</year>) <article-title>Preliminary list of <tp:taxon-name><tp:taxon-name-part taxon-name-part-type="family">Mimallonidae</tp:taxon-name-part></tp:taxon-name> from Feira Nova do Maranhão, Maranhão, northern Brazil with descriptions of some new species (<tp:taxon-name><tp:taxon-name-part taxon-name-part-type="order">Lepidoptera</tp:taxon-name-part></tp:taxon-name> <tp:taxon-name><tp:taxon-name-part taxon-name-part-type="suborder">Heterocera</tp:taxon-name-part></tp:taxon-name> <tp:taxon-name><tp:taxon-name-part taxon-name-part-type="superfamily">Mimallonoidea</tp:taxon-name-part></tp:taxon-name>).</article-title> <source>Antenor</source> <volume>1</volume>(<issue>2</issue>): <fpage>130</fpage>–<lpage>152</lpage>.</mixed-citation></ref><ref id="B12"><mixed-citation xmlns:xlink="http://www.w3.org/1999/xlink" xlink:type="simple">
          <institution xlink:type="simple">IBGE</institution> (<year>2004</year>) <source>Mapa de Biomas e de Vegetação</source>, <publisher-name>Instituto Brasileiro de Geografia e Estatística</publisher-name>. <ext-link xlink:type="simple" ext-link-type="uri" xlink:href="http://www.ibge.gov.br/home/presidencia/noticias/21052004biomashtml.shtm">http://www.ibge.gov.br/home/presidencia/noticias/21052004biomashtml.shtm</ext-link> [<date-in-citation content-type="access-date">10/25/2014</date-in-citation>]</mixed-citation></ref></ref-list></tp:taxon-treatment>
