# Supplementary material for: Revision of the genus Menevia Schaus, 1928 (Lepidoptera, Mimallonoidea, Mimallonidae) with the description of 11 new species
Source: Zookeys. 2016 Feb 18;(566):31–116. doi: 10.3897/zookeys.566.6982 (PMC4797204; doi:10.3897/zookeys.566.6982)
Supplement: XML Treatment for Menevia australis [file zookeys.566.6982-treatment14.xml]

<!DOCTYPE tp:taxon-treatment
  PUBLIC "-//TaxonX//DTD Taxonomic Treatment Publishing DTD v0 20100105//EN" "tax-treatment-NSO.dtd">
<tp:taxon-treatment xmlns:tp="http://www.plazi.org/taxpub"><tp:treatment-meta><kwd-group><label>Taxon classification</label><kwd><named-content content-type="kingdom">Animalia</named-content></kwd><kwd><named-content content-type="order">Lepidoptera</named-content></kwd><kwd><named-content content-type="family">Mimallonidae</named-content></kwd></kwd-group><mixed-citation publication-type="journal"><person-group><name><surname>St. Laurent</surname><given-names>Ryan A.</given-names></name><name><surname>Dombroskie</surname><given-names>Jason J.</given-names></name></person-group><article-title>Revision of the genus <italic><tp:taxon-name><tp:taxon-name-part taxon-name-part-type="genus">Menevia</tp:taxon-name-part></tp:taxon-name></italic> Schaus, 1928 (<tp:taxon-name><tp:taxon-name-part taxon-name-part-type="order">Lepidoptera</tp:taxon-name-part></tp:taxon-name>, <tp:taxon-name><tp:taxon-name-part taxon-name-part-type="superfamily">Mimallonoidea</tp:taxon-name-part></tp:taxon-name>, <tp:taxon-name><tp:taxon-name-part taxon-name-part-type="family">Mimallonidae</tp:taxon-name-part></tp:taxon-name>) with the description of 11 new species</article-title><source>Zookeys</source><day>18</day><month>2</month><year>2016</year><volume>2016</volume><issue>566</issue><fpage>31</fpage><lpage>116</lpage><pub-id pub-id-type="doi">10.3897/zookeys.566.6982</pub-id></mixed-citation></tp:treatment-meta><tp:nomenclature><tp:taxon-name>
                  <tp:taxon-name-part taxon-name-part-type="genus">Menevia</tp:taxon-name-part>
                  <tp:taxon-name-part taxon-name-part-type="species">australis</tp:taxon-name-part>
                  <object-id xmlns:xlink="http://www.w3.org/1999/xlink" content-type="zoobank" xlink:type="simple">http://zoobank.org/F0C3F909-9FBF-4CBE-976E-FA9C903FE77D</object-id>
                </tp:taxon-name><tp:taxon-status xmlns:xlink="http://www.w3.org/1999/xlink" xlink:type="simple">sp. n.</tp:taxon-status><xref ref-type="fig" rid="F12">Figs 45</xref><xref ref-type="fig" rid="F12">, 46</xref><xref ref-type="fig" rid="F12">, 51</xref><xref ref-type="fig" rid="F13">, 56</xref><xref ref-type="fig" rid="F13">, 57</xref><xref ref-type="fig" rid="F18">, 86</xref><xref ref-type="fig" rid="F23">, 100</xref><xref ref-type="fig" rid="F14">; Map 4</xref></tp:nomenclature><tp:treatment-sec sec-type="type material"><title>Type material.</title><p>
                  <bold>Holotype</bold>, ♂: <bold>BRAZIL: Santa Catarina</bold>: Jaragua [Jaraguá do Sul], Santa Catharina, Brazil, 5 Sept 1934, Fritz Hoffmann/ PARATYPE <italic><tp:taxon-name><tp:taxon-name-part taxon-name-part-type="genus">Menevia</tp:taxon-name-part> <tp:taxon-name-part taxon-name-part-type="species">elegans</tp:taxon-name-part></tp:taxon-name></italic> J. G. Franclemont/ St. Laurent diss.: 6-19-15:4/ Franclemont’s label refers to a MS name./ HOLOTYPE male <italic><tp:taxon-name><tp:taxon-name-part taxon-name-part-type="genus">Menevia</tp:taxon-name-part> <tp:taxon-name-part taxon-name-part-type="species">australis</tp:taxon-name-part></tp:taxon-name></italic> St Laurent and Dombroskie, 2016 [handwritten red label]/ (<named-content xmlns:xlink="http://www.w3.org/1999/xlink" content-type="dwc:institutional_code" xlink:type="simple">CUIC</named-content>). Type locality: Brazil: Santa Catarina: Jaraguá do Sul.</p><p>
                  <bold>Paratypes</bold>, 19 ♂, 9 ♀: <bold>BRAZIL: Santa Catarina</bold>: 3 ♂, São Bento do Sul, Rio Vermelho, 850 m: 16.IX.1985, Mielke, Rank &amp; Casagrande leg., DZ 32.713–32.715 (<named-content xmlns:xlink="http://www.w3.org/1999/xlink" content-type="dwc:institutional_code" xlink:type="simple">DZUP</named-content>). 1 ♀, São Bento do Sul, Rio Natal, <named-content xmlns:xlink="http://www.w3.org/1999/xlink" content-type="dwc:verbatimCoordinates" xlink:type="simple">26°20'2"S, 49°18'30"W</named-content>, 450 m: 2.X.2014, I. Rank leg, Col. Mielke 28.976 (<abbrev xmlns:xlink="http://www.w3.org/1999/xlink" content-type="institution" xlink:title="Collection of Carlos G. C. Mielke, Curitiba, Paraná, Brazil" xlink:type="simple">CGCM</abbrev>). 5 ♂, 2 ♀, Jaraguá do Sul: 13.IX.1934, 14.IX.1934, 15.IX.1934, 19.IX.1934, 6.X.1934, 8.X.1934, Fritz Hoffmann, Franclemont diss.: 1761, 1762, St. Laurent diss.: 4-25-15:3, 6-19-15:5 (<named-content xmlns:xlink="http://www.w3.org/1999/xlink" content-type="dwc:institutional_code" xlink:type="simple">CUIC</named-content>). 1 ♂, 1 ♀, Nova Bremen [Dalbérgia], 250 m: 17.IX.1933, 26.III.1934, Carn. Mus. Acc. 11040, St. Laurent diss.: 7-30-15:1 (<abbrev xmlns:xlink="http://www.w3.org/1999/xlink" content-type="institution" xlink:title="Carnegie Museum of Natural History, Pittsburgh, Pennsylvania, USA" xlink:type="simple">CMNH</abbrev>). 1 ♂, 1 ♀, no additional locality data: <named-content xmlns:xlink="http://www.w3.org/1999/xlink" content-type="dwc:institutional_code" xlink:type="simple">USNM</named-content>-Mimal: 2434, 2851, St. Laurent diss.: 4-25-15:1 (<named-content xmlns:xlink="http://www.w3.org/1999/xlink" content-type="dwc:institutional_code" xlink:type="simple">USNM</named-content>). <bold>São Paulo</bold>: 1 ♀, Campinas: 1.IV.1902, Coll. A. Hempel, Holland Collection, St. Laurent diss.: 4-25-15:4 (<abbrev xmlns:xlink="http://www.w3.org/1999/xlink" content-type="institution" xlink:title="Carnegie Museum of Natural History, Pittsburgh, Pennsylvania, USA" xlink:type="simple">CMNH</abbrev>). 9 ♂, 3 ♀, Guapiara, Paivinha, 800 m: 12.IX.2007, 16–19.IX.2005, C. Mielke leg, 25.777, 25.811, 26.498, 26.567, 26.573, 27.126, 27.134, 28.833, 28.841, 28.869, 28.880, 28.906 Col. C. Mielke, C. Mielke diss.: 25.811 (<abbrev xmlns:xlink="http://www.w3.org/1999/xlink" content-type="institution" xlink:title="Collection of Carlos G. C. Mielke, Curitiba, Paraná, Brazil" xlink:type="simple">CGCM</abbrev>). – All paratypes with the following yellow label: PARATYPE male/female <italic><tp:taxon-name><tp:taxon-name-part taxon-name-part-type="genus">Menevia</tp:taxon-name-part> <tp:taxon-name-part taxon-name-part-type="species">australis</tp:taxon-name-part></tp:taxon-name></italic> St Laurent and Dombroskie, 2016.</p></tp:treatment-sec><tp:treatment-sec sec-type="Diagnosis"><title>Diagnosis.</title><p>
                  <italic><tp:taxon-name><tp:taxon-name-part taxon-name-part-type="genus">Menevia</tp:taxon-name-part> <tp:taxon-name-part taxon-name-part-type="species">australis</tp:taxon-name-part></tp:taxon-name></italic> is similar to <italic><tp:taxon-name><tp:taxon-name-part taxon-name-part-type="genus">Menevia</tp:taxon-name-part> <tp:taxon-name-part taxon-name-part-type="species">plagiata</tp:taxon-name-part></tp:taxon-name></italic> in both sexes, but can be distinguished in both sexes by slightly broader wings, deeper brown coloration, and by the white band along the postmedial line, which terminates at the apex somewhat mesally along the length of the apical dash. The white band is either nearly perpendicular to the apical dash or it forms a roughly 45 degree angle with it. The white band may be somewhat curved toward the apex as in <italic><tp:taxon-name><tp:taxon-name-part taxon-name-part-type="genus">Menevia</tp:taxon-name-part> <tp:taxon-name-part taxon-name-part-type="species">plagiata</tp:taxon-name-part></tp:taxon-name></italic>, but does not reach the apical tip of the wing. Male genitalia are easily recognized by the rounded hump or short triangular protuberance on the dorsal surface of the phallus, easily distinguishing the male genitalia from those of <italic><tp:taxon-name><tp:taxon-name-part taxon-name-part-type="genus">Menevia</tp:taxon-name-part> <tp:taxon-name-part taxon-name-part-type="species">plagiata</tp:taxon-name-part></tp:taxon-name></italic> and <italic><tp:taxon-name><tp:taxon-name-part taxon-name-part-type="genus">Menevia</tp:taxon-name-part> <tp:taxon-name-part taxon-name-part-type="species">alurca</tp:taxon-name-part></tp:taxon-name></italic>, which both have very elongated dorsal protuberances on the phallus. Additionally, the uncus is narrower and more triangular in <italic><tp:taxon-name><tp:taxon-name-part taxon-name-part-type="genus">Menevia</tp:taxon-name-part> <tp:taxon-name-part taxon-name-part-type="species">australis</tp:taxon-name-part></tp:taxon-name></italic>. The VIII tergite in the female genitalia of <italic><tp:taxon-name><tp:taxon-name-part taxon-name-part-type="genus">Menevia</tp:taxon-name-part> <tp:taxon-name-part taxon-name-part-type="species">australis</tp:taxon-name-part></tp:taxon-name></italic> forms a rounded arc and is not triangular as in <italic><tp:taxon-name><tp:taxon-name-part taxon-name-part-type="genus">Menevia</tp:taxon-name-part> <tp:taxon-name-part taxon-name-part-type="species">plagiata</tp:taxon-name-part></tp:taxon-name></italic> and <italic><tp:taxon-name><tp:taxon-name-part taxon-name-part-type="genus">Menevia</tp:taxon-name-part> <tp:taxon-name-part taxon-name-part-type="species">alurca</tp:taxon-name-part></tp:taxon-name></italic>.</p></tp:treatment-sec><tp:treatment-sec sec-type="Description"><title>Description.</title><p>
                  <bold>Male.</bold> <italic>Head</italic>: Gray-brown or light brown, eyes large comprising about two-thirds of head area, eyes bordered posteriorly by darker brown collar of scales reaching labial palpi, labial palpi very small, dorsally with darker scales contrasting with overall gray coloration. Scape and pedicel tufted. <italic>Thorax</italic>: As for genus. Light gray-brown to light brown. <italic>Legs</italic>: As for genus. Tibial spurs small to moderate in length, almost entirely scaled. <italic>Forewing dorsum</italic>: Forewing length: 21.5–23 mm, avg.: 22.4 mm, n = 7. Triangular, apical half of outer margin concave, apex falcate. Ground color gray-brown with caramel brown or almost slate gray suffusion throughout medial area, reddish coloration near apex along apical interior of postmedial line, overall lightly speckled by dark petiolate scales. Discal spot faintly marked by light gray oblong shape, thin gray mark connecting discal spot to costa. Apex marked by black scales above apical dash, especially near apical tip. Postmedial line straight or weakly undulated, line black, strongly contrasting. Submarginal area light gray with whitish suffusion mesally forming faint or conspicuous zigzag, postmedial lunule as white band originating mesally from apical dash, white band follows postmedial line from apex to midway along postmedial line becoming zigzagged diffusion, white band resumes near anal margin. Antemedial line faint, brown, curved outwards. <italic>Forewing venter</italic>: As in forewing dorsum but grayer rather than brownish, antemedial line absent. <italic>Hindwing dorsum</italic>: Subtriangular, anal angle weakly accentuated, reddish coloration usually present near anal angle, similar coloration and patterning as forewings, except postmedial lunule present as zigzagged mark similar to zigzagged diffusion on forewing, mark originating from white outer band along first quarter of postmedial line, postmedial line sharply bent toward anterior wing margin, sometimes weakly concave mesally. <italic>Hindwing venter</italic>: Following similar pattern as forewing venter, but red coloration near anal angle much darker, almost brown. <italic>Abdomen</italic>: As for genus but somewhat elongated, nearly sphingiform. Coloration a continuation of gray thoracic color. Dark, contrasting midventral stripe present. <italic>Genitalia</italic>: (Fig. <xref ref-type="fig" rid="F18">86</xref>) n = 6. Tegumen ovoid, weakly constricted near base of gnathos. Vinculum rectangular, somewhat quadrate ventrally. Valves triangular, saccular edge of left valve with large triangular tooth proximal to transtilla, right valve with tooth slightly reduced in size, both valves with central tooth originating from central ridge of valve, tooth immediately above saccular edge teeth, apex of central tooth pointed toward saccular edge. Valves truncated distally, bent slightly outward near apex, rounded apically. Uncus narrow, triangular, apex rounded. Gnathos as two prominent flattened, moderately sclerotized, flap-like, somewhat triangular, outward-facing extensions with truncated apices. Apices usually form fingerlike projections of varying length. Juxtal processes roughly phallus length, moderately sclerotized, curving toward apex of phallus. Juxtal processes very thin, flattened, covered in fine setae. Base of phallus with paired, backwards facing, moderately elongated, rounded, diverging <!--PageBreak-->lobes. Phallus irregularly shaped, unevenly edged dorsum with prominent rounded, triangular, or somewhat rectangular setae covered hump. Left edge of rolled phallus uneven, forming hump; right edge usually with setae covered bulge laterally, base of sclerotized terminus of phallus with prominent ventral bump, angled away from distal end of phallus, distal tip of phallus separated into two distinct points of varying length. Vesica small, sac-like. <bold>Female.</bold> <italic>Head</italic>: As in male. <italic>Thorax</italic>: As in male. <italic>Legs</italic>: As in male, tibial spurs stouter. <italic>Forewing dorsum</italic>: Forewing length: 29.5–32 mm, avg: 30.3 mm, n = 1. Maculation as in male, wing broader, more ovoid, less triangular, outer white band of postmedial line intercepts apical dash mesally or dissipates before reaching mark, dark scaling above apical dash spread over length of apical dash. <italic>Forewing venter</italic>: As in forewing dorsum but usually grayer. <italic>Hindwing dorsum</italic>: As in male but more rounded, less triangular. <italic>Hindwing venter</italic>: Following similar pattern as forewing venter, reddish-brown suffusion near anal angle much darker, contrasting. <italic>Abdomen</italic>: As in male but more robust. Sternite of VIII as pair of elongated, broad or very narrow sclerotized bands curving toward each other near anterior edge of VIII segment, but not converging. <italic>Genitalia</italic>: (Fig. <xref ref-type="fig" rid="F23">100</xref>) n = 2. Tergite of VIII forms curved, rounded, posteriorly directed arc. Apophyses anteriores shorter than apophyses posteriores. Lamella antevaginalis thin, C-shaped, weakly notched mesally near ostium bursae. Ductus bursae narrow. Papillae anales subtriangular, covered in setae.</p></tp:treatment-sec><tp:treatment-sec sec-type="Distribution"><title>Distribution</title><p>(Map <xref ref-type="fig" rid="F14">4</xref>). This new species is so far known only from southeastern Brazil in the northeast of Santa Catarina state and eastern São Paulo state. <italic><tp:taxon-name><tp:taxon-name-part taxon-name-part-type="genus">Menevia</tp:taxon-name-part> <tp:taxon-name-part taxon-name-part-type="species">australis</tp:taxon-name-part></tp:taxon-name></italic> is likely present in intervening eastern Paraná as well.</p></tp:treatment-sec><tp:treatment-sec sec-type="Etymology"><title>Etymology.</title><p>
                  <italic><tp:taxon-name><tp:taxon-name-part taxon-name-part-type="genus">Menevia</tp:taxon-name-part> <tp:taxon-name-part taxon-name-part-type="species">australis</tp:taxon-name-part></tp:taxon-name></italic> is named for its southerly distribution, which among <italic><tp:taxon-name><tp:taxon-name-part taxon-name-part-type="genus">Menevia</tp:taxon-name-part></tp:taxon-name></italic>, is only shared with <italic><tp:taxon-name><tp:taxon-name-part taxon-name-part-type="genus">Menevia</tp:taxon-name-part> <tp:taxon-name-part taxon-name-part-type="species">magna</tp:taxon-name-part></tp:taxon-name></italic>. Additionally, <italic><tp:taxon-name><tp:taxon-name-part taxon-name-part-type="genus">Menevia</tp:taxon-name-part> <tp:taxon-name-part taxon-name-part-type="species">australis</tp:taxon-name-part></tp:taxon-name></italic> seems to represent the southeast most extension of the <italic><tp:taxon-name><tp:taxon-name-part taxon-name-part-type="genus">Menevia</tp:taxon-name-part> <tp:taxon-name-part taxon-name-part-type="species">plagiata</tp:taxon-name-part></tp:taxon-name></italic> species complex, replacing <italic><tp:taxon-name><tp:taxon-name-part taxon-name-part-type="genus">Menevia</tp:taxon-name-part> <tp:taxon-name-part taxon-name-part-type="species">plagiata</tp:taxon-name-part></tp:taxon-name></italic> farther southeast.</p></tp:treatment-sec><tp:treatment-sec sec-type="Remarks"><title>Remarks.</title><p>
                  <italic><tp:taxon-name><tp:taxon-name-part taxon-name-part-type="genus">Menevia</tp:taxon-name-part> <tp:taxon-name-part taxon-name-part-type="species">australis</tp:taxon-name-part></tp:taxon-name></italic> is the southeasternmost species of the <italic><tp:taxon-name><tp:taxon-name-part taxon-name-part-type="genus">Menevia</tp:taxon-name-part> <tp:taxon-name-part taxon-name-part-type="species">plagiata</tp:taxon-name-part></tp:taxon-name></italic> complex and is quite difficult to separate from true <italic><tp:taxon-name><tp:taxon-name-part taxon-name-part-type="genus">Menevia</tp:taxon-name-part> <tp:taxon-name-part taxon-name-part-type="species">plagiata</tp:taxon-name-part></tp:taxon-name></italic> without a genitalia dissection or geographic information. However, upon thorough examination of the male and female genitalia, external diagnostic characters became readily apparent and have been presented above in the diagnosis. Additionally, the allopatric distribution of these species suggests that they are two separate species, albeit very closely related. The allopatric distribution patterns of <italic><tp:taxon-name><tp:taxon-name-part taxon-name-part-type="genus">Menevia</tp:taxon-name-part> <tp:taxon-name-part taxon-name-part-type="species">australis</tp:taxon-name-part></tp:taxon-name></italic> and <italic><tp:taxon-name><tp:taxon-name-part taxon-name-part-type="genus">Menevia</tp:taxon-name-part> <tp:taxon-name-part taxon-name-part-type="species">plagiata</tp:taxon-name-part></tp:taxon-name></italic> are not unique, similar allopatry was shown in two closely related <tp:taxon-name><tp:taxon-name-part taxon-name-part-type="family">Saturniidae</tp:taxon-name-part></tp:taxon-name> by <xref ref-type="bibr" rid="B23">Mielke et al. (2012)</xref> wherein there is a distinct gap in eastern São Paulo state. This gap is probably not due to lack of collecting as the region has been extensively sampled (C. Mielke pers. comm.).</p><p>Both <italic><tp:taxon-name><tp:taxon-name-part taxon-name-part-type="genus">Menevia</tp:taxon-name-part> <tp:taxon-name-part taxon-name-part-type="species">australis</tp:taxon-name-part></tp:taxon-name></italic> and <italic><tp:taxon-name><tp:taxon-name-part taxon-name-part-type="genus">Menevia</tp:taxon-name-part> <tp:taxon-name-part taxon-name-part-type="species">franclemonti</tp:taxon-name-part></tp:taxon-name></italic> sp. n. described below, were originally recognized as distinct by J. G. Franclemont, and given manuscript names, but never formally described. The holotype and some paratypes of <italic><tp:taxon-name><tp:taxon-name-part taxon-name-part-type="genus">Menevia</tp:taxon-name-part> <tp:taxon-name-part taxon-name-part-type="species">australis</tp:taxon-name-part></tp:taxon-name></italic> (all from Jaraguá do Sul, Santa Catarina, Brazil) bear labels reading “PARATYPE,” “HOLOTYPE,” or “ALLOTYPE” with Franclemont’s manuscript name <italic><tp:taxon-name><tp:taxon-name-part taxon-name-part-type="genus">Menevia</tp:taxon-name-part></tp:taxon-name></italic> ‡<italic><tp:taxon-name><tp:taxon-name-part taxon-name-part-type="species">elegans</tp:taxon-name-part></tp:taxon-name></italic>. In addition to our holotype and paratype labels, we have placed labels on these specimens stating that Franclemont’s labels represent a manuscript name.</p></tp:treatment-sec><tp:treatment-sec><!--Section generated to contain objects referenced in tp:taxon-treatment.--><fig id="F12" position="float" orientation="portrait"><label>Figures 42–51.</label><caption><p>
          <italic><tp:taxon-name><tp:taxon-name-part taxon-name-part-type="genus">Menevia</tp:taxon-name-part> <tp:taxon-name-part taxon-name-part-type="species">plagiata</tp:taxon-name-part></tp:taxon-name></italic> species-group [<italic><tp:taxon-name><tp:taxon-name-part taxon-name-part-type="species">plagiata</tp:taxon-name-part></tp:taxon-name></italic> subgroup] male adults, <bold>a</bold> recto, <bold>b</bold> verso. <bold>42</bold> <italic><tp:taxon-name><tp:taxon-name-part taxon-name-part-type="genus">Menevia</tp:taxon-name-part> <tp:taxon-name-part taxon-name-part-type="species">plagiata</tp:taxon-name-part></tp:taxon-name></italic> neotype ♂, Brazil, Rio de Janeiro, Teresópolis (<named-content xmlns:xlink="http://www.w3.org/1999/xlink" content-type="dwc:institutional_code" xlink:type="simple">NHMUK</named-content>) <bold>43</bold> <italic><tp:taxon-name><tp:taxon-name-part taxon-name-part-type="genus">Menevia</tp:taxon-name-part> <tp:taxon-name-part taxon-name-part-type="species">plagiata</tp:taxon-name-part></tp:taxon-name></italic> ♂, Brazil, Rio de Janeiro, Petrópolis, Independência, 900 m [photo courtesy <abbrev xmlns:xlink="http://www.w3.org/1999/xlink" content-type="institution" xlink:title="Collection of Carlos G. C. Mielke, Curitiba, Paraná, Brazil" xlink:type="simple">CGCM</abbrev>] (<named-content xmlns:xlink="http://www.w3.org/1999/xlink" content-type="dwc:institutional_code" xlink:type="simple">DZUP</named-content>) <bold>44</bold> <italic><tp:taxon-name><tp:taxon-name-part taxon-name-part-type="genus">Menevia</tp:taxon-name-part> <tp:taxon-name-part taxon-name-part-type="species">plagiata</tp:taxon-name-part></tp:taxon-name></italic> ♂, Brazil, Rio de Janeiro (<abbrev xmlns:xlink="http://www.w3.org/1999/xlink" content-type="institution" xlink:title="Carnegie Museum of Natural History, Pittsburgh, Pennsylvania, USA" xlink:type="simple">CMNH</abbrev>) <bold>45</bold> <italic><tp:taxon-name><tp:taxon-name-part taxon-name-part-type="genus">Menevia</tp:taxon-name-part> <tp:taxon-name-part taxon-name-part-type="species">australis</tp:taxon-name-part></tp:taxon-name></italic> holotype ♂, Brazil, Santa Catarina, Jaraguá do Sul (<named-content xmlns:xlink="http://www.w3.org/1999/xlink" content-type="dwc:institutional_code" xlink:type="simple">CUIC</named-content>) <bold>46</bold> <italic><tp:taxon-name><tp:taxon-name-part taxon-name-part-type="genus">Menevia</tp:taxon-name-part> <tp:taxon-name-part taxon-name-part-type="species">australis</tp:taxon-name-part></tp:taxon-name></italic> paratype ♂, Brazil, São Paulo, Guapiara, Paivinha, 800 m [photo courtesy <abbrev xmlns:xlink="http://www.w3.org/1999/xlink" content-type="institution" xlink:title="Collection of Carlos G. C. Mielke, Curitiba, Paraná, Brazil" xlink:type="simple">CGCM</abbrev>] (<abbrev xmlns:xlink="http://www.w3.org/1999/xlink" content-type="institution" xlink:title="Collection of Carlos G. C. Mielke, Curitiba, Paraná, Brazil" xlink:type="simple">CGCM</abbrev>) <bold>47</bold> <italic><tp:taxon-name><tp:taxon-name-part taxon-name-part-type="genus">Menevia</tp:taxon-name-part> <tp:taxon-name-part taxon-name-part-type="species">alurca</tp:taxon-name-part></tp:taxon-name></italic> holotype ♂, Brazil, Maranhão, Feira Nova do Maranhão, 480 m (<named-content xmlns:xlink="http://www.w3.org/1999/xlink" content-type="dwc:institutional_code" xlink:type="simple">DZUP</named-content>) <bold>48</bold> <italic><tp:taxon-name><tp:taxon-name-part taxon-name-part-type="genus">Menevia</tp:taxon-name-part> <tp:taxon-name-part taxon-name-part-type="species">alurca</tp:taxon-name-part></tp:taxon-name></italic> paratype ♂, Brazil, Maranhão, Feira Nova do Maranhão, 480 m (<abbrev xmlns:xlink="http://www.w3.org/1999/xlink" content-type="institution" xlink:title="Collection of Carlos G. C. Mielke, Curitiba, Paraná, Brazil" xlink:type="simple">CGCM</abbrev>) <bold>49</bold> <italic><tp:taxon-name><tp:taxon-name-part taxon-name-part-type="genus">Menevia</tp:taxon-name-part> <tp:taxon-name-part taxon-name-part-type="species">alurca</tp:taxon-name-part></tp:taxon-name></italic> [transitional population] ♂, Brazil, Minas Gerais, Sete Lagoas, 720 m (<named-content xmlns:xlink="http://www.w3.org/1999/xlink" content-type="dwc:institutional_code" xlink:type="simple">USNM</named-content>) <bold>50</bold> <italic><tp:taxon-name><tp:taxon-name-part taxon-name-part-type="genus">Menevia</tp:taxon-name-part> <tp:taxon-name-part taxon-name-part-type="species">alurca</tp:taxon-name-part></tp:taxon-name></italic> [transitional population] ♂, Brazil, Minas Gerais, Paraopeba [photo courtesy <abbrev xmlns:xlink="http://www.w3.org/1999/xlink" content-type="institution" xlink:title="Collection of Carlos G. C. Mielke, Curitiba, Paraná, Brazil" xlink:type="simple">CGCM</abbrev>] (<abbrev xmlns:xlink="http://www.w3.org/1999/xlink" content-type="institution" xlink:title="Collection of Olaf Hermann Hendrik Mielke, Curitiba, Paraná, Brazil" xlink:type="simple">OM</abbrev>) <bold>51</bold> <italic><tp:taxon-name><tp:taxon-name-part taxon-name-part-type="genus">Menevia</tp:taxon-name-part> <tp:taxon-name-part taxon-name-part-type="species">australis</tp:taxon-name-part></tp:taxon-name></italic> paratype ♂, Brazil, São Paulo, Guapiara, Paivinha, 800 m [photo courtesy <abbrev xmlns:xlink="http://www.w3.org/1999/xlink" content-type="institution" xlink:title="Collection of Carlos G. C. Mielke, Curitiba, Paraná, Brazil" xlink:type="simple">CGCM</abbrev>] (<abbrev xmlns:xlink="http://www.w3.org/1999/xlink" content-type="institution" xlink:title="Collection of Carlos G. C. Mielke, Curitiba, Paraná, Brazil" xlink:type="simple">CGCM</abbrev>). Scale bar = 1 cm.</p></caption><graphic xmlns:xlink="http://www.w3.org/1999/xlink" xlink:href="zookeys-566-031-g012.jpg" position="float" orientation="portrait" xlink:type="simple" id="oo_78534.jpg"/></fig><fig id="F13" position="float" orientation="portrait"><label>Figures 52–57.</label><caption><p>
          <italic><tp:taxon-name><tp:taxon-name-part taxon-name-part-type="genus">Menevia</tp:taxon-name-part> <tp:taxon-name-part taxon-name-part-type="species">plagiata</tp:taxon-name-part></tp:taxon-name></italic> species-group [<italic><tp:taxon-name><tp:taxon-name-part taxon-name-part-type="species">plagiata</tp:taxon-name-part></tp:taxon-name></italic> subgroup] female adults, <bold>a</bold> recto, <bold>b</bold> verso. <bold>52</bold> <italic><tp:taxon-name><tp:taxon-name-part taxon-name-part-type="genus">Menevia</tp:taxon-name-part> <tp:taxon-name-part taxon-name-part-type="species">plagiata</tp:taxon-name-part></tp:taxon-name></italic> ♀, Brazil, Rio de Janeiro, Petrópolis [photo courtesy <abbrev xmlns:xlink="http://www.w3.org/1999/xlink" content-type="institution" xlink:title="Collection of Carlos G. C. Mielke, Curitiba, Paraná, Brazil" xlink:type="simple">CGCM</abbrev>] (<named-content xmlns:xlink="http://www.w3.org/1999/xlink" content-type="dwc:institutional_code" xlink:type="simple">DZUP</named-content>) <bold>53</bold> <italic><tp:taxon-name><tp:taxon-name-part taxon-name-part-type="genus">Menevia</tp:taxon-name-part> <tp:taxon-name-part taxon-name-part-type="species">plagiata</tp:taxon-name-part></tp:taxon-name></italic> ♀ [“holotype” of manuscript name ‡<italic><tp:taxon-name><tp:taxon-name-part taxon-name-part-type="species">superba</tp:taxon-name-part></tp:taxon-name></italic> Jones, photo courtesy <named-content xmlns:xlink="http://www.w3.org/1999/xlink" content-type="dwc:institutional_code" xlink:type="simple">NHMUK</named-content>], Brazil, Rio de Janeiro, Corcovado, 800 ft. (<named-content xmlns:xlink="http://www.w3.org/1999/xlink" content-type="dwc:institutional_code" xlink:type="simple">NHMUK</named-content>) <bold>54</bold> <italic><tp:taxon-name><tp:taxon-name-part taxon-name-part-type="genus">Menevia</tp:taxon-name-part> <tp:taxon-name-part taxon-name-part-type="species">alurca</tp:taxon-name-part></tp:taxon-name></italic> ♀, Brazil, Maranhão, Feira Nova do Maranhão, 480 m (<abbrev xmlns:xlink="http://www.w3.org/1999/xlink" content-type="institution" xlink:title="Collection of Carlos G. C. Mielke, Curitiba, Paraná, Brazil" xlink:type="simple">CGCM</abbrev>) <bold>55</bold> <italic><tp:taxon-name><tp:taxon-name-part taxon-name-part-type="genus">Menevia</tp:taxon-name-part> <tp:taxon-name-part taxon-name-part-type="species">alurca</tp:taxon-name-part></tp:taxon-name></italic> ♀ [questionable], Argentina, Formosa (<named-content xmlns:xlink="http://www.w3.org/1999/xlink" content-type="dwc:institutional_code" xlink:type="simple">USNM</named-content>) <bold>56</bold> <italic><tp:taxon-name><tp:taxon-name-part taxon-name-part-type="genus">Menevia</tp:taxon-name-part> <tp:taxon-name-part taxon-name-part-type="species">australis</tp:taxon-name-part></tp:taxon-name></italic> paratype ♀, Brazil, Santa Catarina, São Bento do Sul, Rio Natal, 450 m [photo courtesy <abbrev xmlns:xlink="http://www.w3.org/1999/xlink" content-type="institution" xlink:title="Collection of Carlos G. C. Mielke, Curitiba, Paraná, Brazil" xlink:type="simple">CGCM</abbrev>] (<abbrev xmlns:xlink="http://www.w3.org/1999/xlink" content-type="institution" xlink:title="Collection of Carlos G. C. Mielke, Curitiba, Paraná, Brazil" xlink:type="simple">CGCM</abbrev>) <bold>57</bold> <italic><tp:taxon-name><tp:taxon-name-part taxon-name-part-type="genus">Menevia</tp:taxon-name-part> <tp:taxon-name-part taxon-name-part-type="species">australis</tp:taxon-name-part></tp:taxon-name></italic> paratype ♀, Brazil, São Paulo, Guapiara, Paivinha, 800 m [photo courtesy <abbrev xmlns:xlink="http://www.w3.org/1999/xlink" content-type="institution" xlink:title="Collection of Carlos G. C. Mielke, Curitiba, Paraná, Brazil" xlink:type="simple">CGCM</abbrev>] (<abbrev xmlns:xlink="http://www.w3.org/1999/xlink" content-type="institution" xlink:title="Collection of Carlos G. C. Mielke, Curitiba, Paraná, Brazil" xlink:type="simple">CGCM</abbrev>). Scale bar = 1 cm.</p></caption><graphic xmlns:xlink="http://www.w3.org/1999/xlink" xlink:href="zookeys-566-031-g013.jpg" position="float" orientation="portrait" xlink:type="simple" id="oo_78535.jpg"/></fig><fig id="F18" position="float" orientation="portrait"><label>Figures 82–86.</label><caption><p>
          <italic><tp:taxon-name><tp:taxon-name-part taxon-name-part-type="genus">Menevia</tp:taxon-name-part></tp:taxon-name></italic> male genitalia, <bold>a</bold> ventral, <bold>b</bold> lateral, <bold>c</bold> phallus. <bold>82</bold> <italic><tp:taxon-name><tp:taxon-name-part taxon-name-part-type="genus">Menevia</tp:taxon-name-part> <tp:taxon-name-part taxon-name-part-type="species">pallida</tp:taxon-name-part></tp:taxon-name></italic> paratype, Brazil, Maranhão, Feira Nova do Maranhão, 480 m [St. Laurent diss.: 6-16-15:3] (<abbrev xmlns:xlink="http://www.w3.org/1999/xlink" content-type="institution" xlink:title="Collection of Carlos G. C. Mielke, Curitiba, Paraná, Brazil" xlink:type="simple">CGCM</abbrev>) <bold>83</bold> <italic><tp:taxon-name><tp:taxon-name-part taxon-name-part-type="genus">Menevia</tp:taxon-name-part> <tp:taxon-name-part taxon-name-part-type="species">plagiata</tp:taxon-name-part></tp:taxon-name></italic> neotype, Brazil, Rio de Janeiro, Teresópolis [St. Laurent diss.: 9-2-15:1] (<named-content xmlns:xlink="http://www.w3.org/1999/xlink" content-type="dwc:institutional_code" xlink:type="simple">NHMUK</named-content>) <bold>84</bold> <italic><tp:taxon-name><tp:taxon-name-part taxon-name-part-type="genus">Menevia</tp:taxon-name-part> <tp:taxon-name-part taxon-name-part-type="species">plagiata</tp:taxon-name-part></tp:taxon-name></italic>, Brazil, Rio de Janeiro [St. Laurent diss.: 4-25-15:2] (<abbrev xmlns:xlink="http://www.w3.org/1999/xlink" content-type="institution" xlink:title="Carnegie Museum of Natural History, Pittsburgh, Pennsylvania, USA" xlink:type="simple">CMNH</abbrev>) <bold>85</bold> <italic><tp:taxon-name><tp:taxon-name-part taxon-name-part-type="genus">Menevia</tp:taxon-name-part> <tp:taxon-name-part taxon-name-part-type="species">alurca</tp:taxon-name-part></tp:taxon-name></italic> paratype, Brazil, Maranhão, Feira Nova do Maranhão, 480 m [St. Laurent diss.: 6-16-15:4] (<abbrev xmlns:xlink="http://www.w3.org/1999/xlink" content-type="institution" xlink:title="Collection of Carlos G. C. Mielke, Curitiba, Paraná, Brazil" xlink:type="simple">CGCM</abbrev>) <bold>86</bold> <italic><tp:taxon-name><tp:taxon-name-part taxon-name-part-type="genus">Menevia</tp:taxon-name-part> <tp:taxon-name-part taxon-name-part-type="species">australis</tp:taxon-name-part></tp:taxon-name></italic> holotype, Brazil, Santa Catarina, Jaraguá do Sul [St. Laurent diss.: 6-19-15:4] (<named-content xmlns:xlink="http://www.w3.org/1999/xlink" content-type="dwc:institutional_code" xlink:type="simple">CUIC</named-content>). Scale bar = 1 mm.</p></caption><graphic xmlns:xlink="http://www.w3.org/1999/xlink" xlink:href="zookeys-566-031-g018.jpg" position="float" orientation="portrait" xlink:type="simple" id="oo_78540.jpg"/></fig><fig id="F23" position="float" orientation="portrait"><label>Figures 98–100.</label><caption><p>
          <italic><tp:taxon-name><tp:taxon-name-part taxon-name-part-type="genus">Menevia</tp:taxon-name-part></tp:taxon-name></italic> female genitalia, <bold>a</bold> ventral, <bold>b</bold> VIII tergite detail. <bold>98</bold> <italic><tp:taxon-name><tp:taxon-name-part taxon-name-part-type="genus">Menevia</tp:taxon-name-part> <tp:taxon-name-part taxon-name-part-type="species">plagiata</tp:taxon-name-part></tp:taxon-name></italic>, Brazil, Rio de Janeiro [St. Laurent diss.: 7-28-15:1] (<named-content xmlns:xlink="http://www.w3.org/1999/xlink" content-type="dwc:institutional_code" xlink:type="simple">AMNH</named-content>) <bold>99</bold> <italic><tp:taxon-name><tp:taxon-name-part taxon-name-part-type="genus">Menevia</tp:taxon-name-part> <tp:taxon-name-part taxon-name-part-type="species">alurca</tp:taxon-name-part></tp:taxon-name></italic>, Brazil, Maranhão, Feira Nova do Maranhão [St. Laurent diss.: 7-28-15:2] (<abbrev xmlns:xlink="http://www.w3.org/1999/xlink" content-type="institution" xlink:title="Collection of Carlos G. C. Mielke, Curitiba, Paraná, Brazil" xlink:type="simple">CGCM</abbrev>) <bold>100</bold> <italic><tp:taxon-name><tp:taxon-name-part taxon-name-part-type="genus">Menevia</tp:taxon-name-part> <tp:taxon-name-part taxon-name-part-type="species">australis</tp:taxon-name-part></tp:taxon-name></italic> paratype, Brazil, Santa Catarina, Jaraguá do Sul [St. Laurent diss.: 4-25-15:3] (<named-content xmlns:xlink="http://www.w3.org/1999/xlink" content-type="dwc:institutional_code" xlink:type="simple">CUIC</named-content>). Scale bar = 1 mm.</p></caption><graphic xmlns:xlink="http://www.w3.org/1999/xlink" xlink:href="zookeys-566-031-g023.jpg" position="float" orientation="portrait" xlink:type="simple" id="oo_78544.jpg"/></fig><fig id="F14" position="float" orientation="portrait"><label>Map 4.</label><caption><p>
          <italic><tp:taxon-name><tp:taxon-name-part taxon-name-part-type="genus">Menevia</tp:taxon-name-part> <tp:taxon-name-part taxon-name-part-type="species">plagiata</tp:taxon-name-part></tp:taxon-name></italic> species-group [<italic><tp:taxon-name><tp:taxon-name-part taxon-name-part-type="species">plagiata</tp:taxon-name-part></tp:taxon-name></italic> subgroup].</p></caption><graphic xmlns:xlink="http://www.w3.org/1999/xlink" xlink:href="zookeys-566-031-g014.jpg" position="float" orientation="portrait" xlink:type="simple" id="oo_78533.jpg"/></fig></tp:treatment-sec><ref-list><ref id="B23"><mixed-citation xmlns:xlink="http://www.w3.org/1999/xlink" xlink:type="simple">
          <person-group><name name-style="western"><surname>Mielke</surname><given-names>CG</given-names></name><name name-style="western"><surname>Rougerie</surname><given-names>R</given-names></name><name name-style="western"><surname>Decaëns</surname><given-names>T</given-names></name></person-group> (<year>2012</year>) <article-title>A new <italic><tp:taxon-name><tp:taxon-name-part taxon-name-part-type="genus">Scolesa</tp:taxon-name-part></tp:taxon-name></italic> Michener, 1949 from southeastern Brazil (<tp:taxon-name><tp:taxon-name-part taxon-name-part-type="order">Lepidoptera</tp:taxon-name-part></tp:taxon-name>: <tp:taxon-name><tp:taxon-name-part taxon-name-part-type="family">Saturniidae</tp:taxon-name-part></tp:taxon-name>, <tp:taxon-name><tp:taxon-name-part taxon-name-part-type="subfamily">Ceratocampinae</tp:taxon-name-part></tp:taxon-name>).</article-title> <source>Nachrichten des Entomologischen Vereins Apollo</source>, <publisher-name>Frankfurt am Main</publisher-name>, N.F., <volume>33</volume>(<issue>2</issue>): <fpage>81</fpage>–<lpage>86</lpage>.</mixed-citation></ref></ref-list></tp:taxon-treatment>
