# Supplementary material for: Revision of the genus Menevia Schaus, 1928 (Lepidoptera, Mimallonoidea, Mimallonidae) with the description of 11 new species
Source: Zookeys. 2016 Feb 18;(566):31–116. doi: 10.3897/zookeys.566.6982 (PMC4797204; doi:10.3897/zookeys.566.6982)
Supplement: XML Treatment for Menevia vulgaris [file zookeys.566.6982-treatment15.xml]

<!DOCTYPE tp:taxon-treatment
  PUBLIC "-//TaxonX//DTD Taxonomic Treatment Publishing DTD v0 20100105//EN" "tax-treatment-NSO.dtd">
<tp:taxon-treatment xmlns:tp="http://www.plazi.org/taxpub"><tp:treatment-meta><kwd-group><label>Taxon classification</label><kwd><named-content content-type="kingdom">Animalia</named-content></kwd><kwd><named-content content-type="order">Lepidoptera</named-content></kwd><kwd><named-content content-type="family">Mimallonidae</named-content></kwd></kwd-group><mixed-citation publication-type="journal"><person-group><name><surname>St. Laurent</surname><given-names>Ryan A.</given-names></name><name><surname>Dombroskie</surname><given-names>Jason J.</given-names></name></person-group><article-title>Revision of the genus <italic><tp:taxon-name><tp:taxon-name-part taxon-name-part-type="genus">Menevia</tp:taxon-name-part></tp:taxon-name></italic> Schaus, 1928 (<tp:taxon-name><tp:taxon-name-part taxon-name-part-type="order">Lepidoptera</tp:taxon-name-part></tp:taxon-name>, <tp:taxon-name><tp:taxon-name-part taxon-name-part-type="superfamily">Mimallonoidea</tp:taxon-name-part></tp:taxon-name>, <tp:taxon-name><tp:taxon-name-part taxon-name-part-type="family">Mimallonidae</tp:taxon-name-part></tp:taxon-name>) with the description of 11 new species</article-title><source>Zookeys</source><day>18</day><month>2</month><year>2016</year><volume>2016</volume><issue>566</issue><fpage>31</fpage><lpage>116</lpage><pub-id pub-id-type="doi">10.3897/zookeys.566.6982</pub-id></mixed-citation></tp:treatment-meta><tp:nomenclature><tp:taxon-name>
                  <tp:taxon-name-part taxon-name-part-type="genus">Menevia</tp:taxon-name-part>
                  <tp:taxon-name-part taxon-name-part-type="species">vulgaris</tp:taxon-name-part>
                  <object-id xmlns:xlink="http://www.w3.org/1999/xlink" content-type="zoobank" xlink:type="simple">http://zoobank.org/AC0AD0CC-462E-4B81-BDEB-B1D5BFFD19BE</object-id>
                </tp:taxon-name><tp:taxon-status xmlns:xlink="http://www.w3.org/1999/xlink" xlink:type="simple">sp. n.</tp:taxon-status><xref ref-type="fig" rid="F15">Figs 58</xref><xref ref-type="fig" rid="F15">, 59</xref><xref ref-type="fig" rid="F16">, 67</xref><xref ref-type="fig" rid="F20">, 87</xref><xref ref-type="fig" rid="F24">, 101</xref><xref ref-type="fig" rid="F19">; Map 5</xref><!--PageBreak--></tp:nomenclature><tp:treatment-sec sec-type="type material"><title>Type material.</title><p>
                  <bold>Holotype</bold>, ♂: <bold>FRENCH GUIANA</bold>: GUYANE, St. Laurent-du-Maroni, Piste de Paul Isnard, <named-content xmlns:xlink="http://www.w3.org/1999/xlink" content-type="dwc:verbatimCoordinates" xlink:type="simple">N05°22.562', W53°57.678'</named-content>, 8.iii.2011, 52 m., P. Sammut/ <italic>MENEVIA <tp:taxon-name><tp:taxon-name-part taxon-name-part-type="species">plagiata</tp:taxon-name-part></tp:taxon-name><tp:taxon-name><tp:taxon-name-part taxon-name-part-type="species">plagiata</tp:taxon-name-part></tp:taxon-name></italic> (Walker, 1855)/ St. Laurent diss.: 9-2-15:2/ HOLOTYPE male <italic><tp:taxon-name><tp:taxon-name-part taxon-name-part-type="genus">Menevia</tp:taxon-name-part> <tp:taxon-name-part taxon-name-part-type="species">vulgaris</tp:taxon-name-part></tp:taxon-name></italic> St Laurent and Dombroskie, 2016 [handwritten red label]/ (<named-content xmlns:xlink="http://www.w3.org/1999/xlink" content-type="dwc:institutional_code" xlink:type="simple">CUIC</named-content>). Type locality: French Guiana: St. Laurent du Maroni.</p><p>
                  <bold>Paratypes</bold>, 30 ♂, 10 ♀: <bold>BRAZIL: Amazonas</bold>: 8 ♂, Reserva Ducke, km. 26 Manaus-Itacoatiara Highway: 15.IV.1972, 16.IV.1972, 19.IV.1972, 15.V.1972, 16.V.1972, E.G., I. &amp; E.A. Munroe, St. Laurent diss.: 4-25-15:8, 8-3-15:1 (<named-content xmlns:xlink="http://www.w3.org/1999/xlink" content-type="dwc:institutional_code" xlink:type="simple">CNC</named-content>). 1 ♂, Itacoatiara Airport: 6.V.1972, E.G., I. &amp; E.A. Munroe (<named-content xmlns:xlink="http://www.w3.org/1999/xlink" content-type="dwc:institutional_code" xlink:type="simple">CNC</named-content>). 1 ♂, Mirapinima, Rio Negro: 8.IV.1972, E.G., I. &amp; E.A. Munroe (<named-content xmlns:xlink="http://www.w3.org/1999/xlink" content-type="dwc:institutional_code" xlink:type="simple">CNC</named-content>). 7 ♂, Hyutanahan [Huitanaã], Rio Purus: II.1922, III.1922, S.M. Klages, Carn. Mus. Acc. 6963, 7088, St. Laurent diss.: 4-25-15:10, 7-20-15:1, 7-20-15:2, 7-23-15:1 (<abbrev xmlns:xlink="http://www.w3.org/1999/xlink" content-type="institution" xlink:title="Carnegie Museum of Natural History, Pittsburgh, Pennsylvania, USA" xlink:type="simple">CMNH</abbrev>). <bold>Goiás</bold>: 1 ♂, Campinas [Goiânia]: I.1934, Coll. R. Spitz, Rothschild Bequest BM 1939-1, BMNH(E) 1378754 St. Laurent diss.: 6-29-15:9 (<named-content xmlns:xlink="http://www.w3.org/1999/xlink" content-type="dwc:institutional_code" xlink:type="simple">NHMUK</named-content>). <bold>Pará</bold>: 1 ♂, 1 ♀, Likely Belém: Collector Moss, <named-content xmlns:xlink="http://www.w3.org/1999/xlink" content-type="dwc:institutional_code" xlink:type="simple">USNM</named-content>-Mimal: 2592, 2597, St. Laurent diss.: 9-7-14:4, 4-25-15:12 (<named-content xmlns:xlink="http://www.w3.org/1999/xlink" content-type="dwc:institutional_code" xlink:type="simple">USNM</named-content>). <bold>COLOMBIA</bold>: 3 ♂, Antioquia, Nari [Nare?] River: Collection Frank Johnson, <named-content xmlns:xlink="http://www.w3.org/1999/xlink" content-type="dwc:institutional_code" xlink:type="simple">USNM</named-content>-Mimal: 2586, St. Laurent diss.: 4-25-15:11 (<named-content xmlns:xlink="http://www.w3.org/1999/xlink" content-type="dwc:institutional_code" xlink:type="simple">USNM</named-content>); <named-content xmlns:xlink="http://www.w3.org/1999/xlink" content-type="dwc:institutional_code" xlink:type="simple">USNM</named-content>-Mimal: 2587, St. Laurent diss.: 6-19-15:3 (<named-content xmlns:xlink="http://www.w3.org/1999/xlink" content-type="dwc:institutional_code" xlink:type="simple">USNM</named-content>); <named-content xmlns:xlink="http://www.w3.org/1999/xlink" content-type="dwc:institutional_code" xlink:type="simple">USNM</named-content>-Mimal: 2588 (<named-content xmlns:xlink="http://www.w3.org/1999/xlink" content-type="dwc:institutional_code" xlink:type="simple">USNM</named-content>). 1 ♀, “Colombia, S.A.”: Felipe Ovalle, Q., Ac. 33501 (<named-content xmlns:xlink="http://www.w3.org/1999/xlink" content-type="dwc:institutional_code" xlink:type="simple">AMNH</named-content>). <bold>ECUADOR</bold>: 1 ♂, Napo [Orellana], near Pompeya (Yasuni Nat. Pk.), 00°38–40'S, 76°22–27'W, 280 m: 17–30.X.1998, D. Robacker, M.H. Evans Collection, St. Laurent diss.: 9-7-14:5 (<named-content xmlns:xlink="http://www.w3.org/1999/xlink" content-type="dwc:institutional_code" xlink:type="simple">CUIC</named-content>). 1 ♂, Napo [Orellana], Parque Nacional Yasuni, 1 km. SE PUCE station, edge of virgin forest: 13.V.1996, Jan Hillman (<abbrev xmlns:xlink="http://www.w3.org/1999/xlink" content-type="institution" xlink:title="Carnegie Museum of Natural History, Pittsburgh, Pennsylvania, USA" xlink:type="simple">CMNH</abbrev>). 1 ♂, Napo [Orellana], Parque Nacional Yasui, Rio Natali, 20 km. S PUCE station, near edge of virgin forest: 16.V.1996, Jan Hillman, St. Laurent diss.: 7-20-15:3 (<abbrev xmlns:xlink="http://www.w3.org/1999/xlink" content-type="institution" xlink:title="Carnegie Museum of Natural History, Pittsburgh, Pennsylvania, USA" xlink:type="simple">CMNH</abbrev>). 1 ♀, Napo, Rio Arajuno, Camp Dayuma, <named-content xmlns:xlink="http://www.w3.org/1999/xlink" content-type="dwc:verbatimCoordinates" xlink:type="simple">1°05'35"S, 77°35'07"W</named-content>, 390–420 m: 19–22.IV.1990, S.J. Weller, P. Batra, &amp; M.J. Ryan, St. Laurent diss.: 7-21-15:3 (<named-content xmlns:xlink="http://www.w3.org/1999/xlink" content-type="dwc:institutional_code" xlink:type="simple">USNM</named-content>). <bold>FRENCH GUIANA</bold>: 1 ♂, 1 ♀, Mana River: V.1917, Acc. 6008, St. Laurent diss.: 4-25-15:9 (<abbrev xmlns:xlink="http://www.w3.org/1999/xlink" content-type="institution" xlink:title="Carnegie Museum of Natural History, Pittsburgh, Pennsylvania, USA" xlink:type="simple">CMNH</abbrev>). 1 ♀, St. Laurent du Maroni: Collection Wm Schaus, <named-content xmlns:xlink="http://www.w3.org/1999/xlink" content-type="dwc:institutional_code" xlink:type="simple">USNM</named-content>-Mimal: 2591, St. Laurent diss.: 4-25-15:13 (<named-content xmlns:xlink="http://www.w3.org/1999/xlink" content-type="dwc:institutional_code" xlink:type="simple">USNM</named-content>). 1 ♀, Pied Saut, Oyapok River: III.1918, S.M. Klages, C.M. <!--PageBreak--><!--PageBreak--><!--PageBreak-->Acc. 6173, St. Laurent diss.: 7-21-15:1 (<abbrev xmlns:xlink="http://www.w3.org/1999/xlink" content-type="institution" xlink:title="Carnegie Museum of Natural History, Pittsburgh, Pennsylvania, USA" xlink:type="simple">CMNH</abbrev>). 1 ♀, St. Jean du Maroni: II, Collection Le Moult, Dognin Collection, <named-content xmlns:xlink="http://www.w3.org/1999/xlink" content-type="dwc:institutional_code" xlink:type="simple">USNM</named-content>-Mimal: 2590 (<named-content xmlns:xlink="http://www.w3.org/1999/xlink" content-type="dwc:institutional_code" xlink:type="simple">USNM</named-content>). 1 ♀, Camp Patawa, Kaw Mountains, 36 km. E. of Roura: 21.XII.1997, leg. I.L. Finkelstein (<abbrev xmlns:xlink="http://www.w3.org/1999/xlink" content-type="institution" xlink:title="McGuire Center for Lepidoptera &amp; Biodiversity, Gainesville, Florida, USA" xlink:type="simple">MGCL</abbrev>). <bold>GUYANA</bold>: 1 ♀, Omai, Br. Guiana: Collection Wm Schaus, <named-content xmlns:xlink="http://www.w3.org/1999/xlink" content-type="dwc:institutional_code" xlink:type="simple">USNM</named-content>-Mimal: 2589 (<named-content xmlns:xlink="http://www.w3.org/1999/xlink" content-type="dwc:institutional_code" xlink:type="simple">USNM</named-content>). <bold>PERU</bold>: 1 ♀, Iquitus [Iquitos]: Dr. Luka Kassarov donation to <named-content xmlns:xlink="http://www.w3.org/1999/xlink" content-type="dwc:institutional_code" xlink:type="simple">FSCA</named-content> collection (<named-content xmlns:xlink="http://www.w3.org/1999/xlink" content-type="dwc:institutional_code" xlink:type="simple">FSCA</named-content>). <bold>SURINAME</bold>: 3 ♂, Moengo, Boven Cottica River: 25.V.1927, Cornell Univ. Lot 760, Sub 79, St. Laurent diss.: 12-10-13:2 (<named-content xmlns:xlink="http://www.w3.org/1999/xlink" content-type="dwc:institutional_code" xlink:type="simple">CUIC</named-content>); 26.V.1927, Cornell Univ. Lot 760, Sub 80 (<named-content xmlns:xlink="http://www.w3.org/1999/xlink" content-type="dwc:institutional_code" xlink:type="simple">CUIC</named-content>). <bold>BRAZIL-PERU BORDER</bold>: 1 ♂, “Amazons, Peru-Brazil”: 1930, H.S. Parish (<named-content xmlns:xlink="http://www.w3.org/1999/xlink" content-type="dwc:institutional_code" xlink:type="simple">CUIC</named-content>). – All paratypes with the following yellow label: PARATYPE male/female <italic><tp:taxon-name><tp:taxon-name-part taxon-name-part-type="genus">Menevia</tp:taxon-name-part> <tp:taxon-name-part taxon-name-part-type="species">vulgaris</tp:taxon-name-part></tp:taxon-name></italic> St Laurent and Dombroskie, 2016.</p></tp:treatment-sec><tp:treatment-sec sec-type="Diagnosis"><title>Diagnosis.</title><p>
                  <italic><tp:taxon-name><tp:taxon-name-part taxon-name-part-type="genus">Menevia</tp:taxon-name-part> <tp:taxon-name-part taxon-name-part-type="species">vulgaris</tp:taxon-name-part></tp:taxon-name></italic> is recognizable from all previous species by the replacement of the wing margin swept postmedial lunule with a continuous white band along the entire length of the postmedial line. This species is quite large for the genus, with highly elongated acutely triangular forewings and triangular hind wings. Sexual dimorphism is well developed, with females having broader, less triangular, but still highly elongated forewings. Male genitalia are easily recognized by the somewhat cylindrical shape of the phallus with an irregularly edged dorsum lacking an extensive dorsal ridge, but usually with a weak anteriorly situated bulge. The juxtal processes are wide and flattened, but only weakly sclerotized; the proximal lobes of the phallus are also very broad, not elongated or fingerlike as in most other species. The combination of these genitalia characters also distinguish <italic><tp:taxon-name><tp:taxon-name-part taxon-name-part-type="genus">Menevia</tp:taxon-name-part> <tp:taxon-name-part taxon-name-part-type="species">vulgaris</tp:taxon-name-part></tp:taxon-name></italic> from the following four new species described below. Size should also be sufficient in separating <italic><tp:taxon-name><tp:taxon-name-part taxon-name-part-type="genus">Menevia</tp:taxon-name-part> <tp:taxon-name-part taxon-name-part-type="species">vulgaris</tp:taxon-name-part></tp:taxon-name></italic> from all sympatric species, as <italic><tp:taxon-name><tp:taxon-name-part taxon-name-part-type="genus">Menevia</tp:taxon-name-part> <tp:taxon-name-part taxon-name-part-type="species">vulgaris</tp:taxon-name-part></tp:taxon-name></italic> is always the largest species within its range. <italic><tp:taxon-name><tp:taxon-name-part taxon-name-part-type="genus">Menevia</tp:taxon-name-part> <tp:taxon-name-part taxon-name-part-type="species">vulgaris</tp:taxon-name-part></tp:taxon-name></italic> is most similar in appearance and size to <italic><tp:taxon-name><tp:taxon-name-part taxon-name-part-type="genus">Menevia</tp:taxon-name-part> <tp:taxon-name-part taxon-name-part-type="species">franclemonti</tp:taxon-name-part></tp:taxon-name></italic> sp. n. described below, but is easily differentiated from this species by the more sharply angled hindwing postmedial line and by the more uneven dorsum of the phallus. Geography should also be sufficient for separating <italic><tp:taxon-name><tp:taxon-name-part taxon-name-part-type="genus">Menevia</tp:taxon-name-part> <tp:taxon-name-part taxon-name-part-type="species">vulgaris</tp:taxon-name-part></tp:taxon-name></italic> from <italic><tp:taxon-name><tp:taxon-name-part taxon-name-part-type="genus">Menevia</tp:taxon-name-part> <tp:taxon-name-part taxon-name-part-type="species">franclemonti</tp:taxon-name-part></tp:taxon-name></italic> sp. n., as the latter species is restricted to southeastern Brazil, outside the largely Amazonian distribution of <italic><tp:taxon-name><tp:taxon-name-part taxon-name-part-type="genus">Menevia</tp:taxon-name-part> <tp:taxon-name-part taxon-name-part-type="species">vulgaris</tp:taxon-name-part></tp:taxon-name></italic>.</p></tp:treatment-sec><tp:treatment-sec sec-type="Description"><title>Description.</title><p>
                  <bold>Male.</bold> <italic>Head</italic>: Gray, eyes large comprising about two-thirds of head area, eyes bordered posteriorly by darker gray collar of scales reaching labial palpi, labial palpi very small, segments weakly defined ventrally, dorsally with darker scales contrasting with overall gray coloration. Scape and pedicel tufted. <italic>Thorax</italic>: As for genus. Light gray. <italic>Legs</italic>: As for genus. Tibial spurs very small, short, almost entirely scaled. <italic>Forewing dorsum</italic>: Forewing length: 22–28 mm, avg.: 25.3 mm, n = 24. Elongated, acutely triangular, apical half of outer margin concave, apex falcate. Ground color gray with darker gray, brown, or reddish brown suffusion throughout medial area, especially near interior edge of postmedial line, pinkish red to blood red coloration near apex along apical interior of postmedial line, overall lightly speckled by dark petiolate scales. Discal spot faintly marked by light gray oblong shape, thin gray mark connecting discal spot to costa. Apex marked by black scales above extended apical dash. Postmedial line weakly curved to follow outline of wing margin, line black, strongly contrasting. Submarginal area light gray with whitish suffusion mesally, postmedial lunule as dis<!--PageBreak-->tinct white band originating from apical dash, white band follows postmedial line from apex to posterior wing margin. Antemedial line faint, brown, curved outwards. <italic>Forewing venter</italic>: As in forewing dorsum but antemedial area lighter gray, more contrasting, sometimes with blood-red suffusion, antemedial line absent, small black discal spot occasionally present. <italic>Hindwing dorsum</italic>: Triangular, anal angle weakly accentuated, reddish coloration near anal angle, similar coloration and patterning as forewings, antemedial line absent, postmedial line sharply bent toward anterior wing margin, concave mesally. <italic>Hindwing venter</italic>: Following similar pattern as forewing venter, but red coloration near anal angle much darker, discal mark sometimes present. <italic>Abdomen</italic>: As for genus, but somewhat elongated, nearly sphingiform. Coloration a continuation of gray thoracic color. Midventral stripe absent. <italic>Genitalia</italic>: (Fig. <xref ref-type="fig" rid="F20">87</xref>) n = 15. Tegumen elongated, ovoid or rounded rectangular, constricted near base of gnathos. Vinculum broad, rounded ventrally. Valves relatively narrow, saccular edge of left valve with large triangular tooth proximal to transtilla, right valve with tooth slightly reduced in size, both valves with smaller central tooth originating from central ridge of valve, tooth immediately above saccular edge teeth, apex of central tooth pointed toward saccular edge. Valves rounded or somewhat pointed apically. Uncus truncated apically, apex rounded. Gnathos as two prominent flattened, lightly sclerotized, flap-like, somewhat triangular, outward facing extensions with highly truncated apices. Apices usually form fingerlike projections of varying length. Juxtal processes roughly phallus length, lightly sclerotized, curving toward apex of phallus. Juxtal processes very thin, sclerotization weakening to become more membranous, covered in fine setae. Base of phallus with paired, backwards facing, short, rounded, diverging lobes. Phallus cylindrical, irregularly edged dorsum lacking an extensive dorsal ridge, covered in setae. Left edge of rolled phallus uneven but without ridge-like process, usually with weak, anteriorly situated setae covered bulge, distal tip of phallus separated into two distinct points of varying length. Vesica elongate, sac-like, originating from progressively weakened sclerotization of nearly vertical edge of phallus. <bold>Female.</bold> <italic>Head</italic>: As in male but collar of scales bordering eyes and palpi much lighter, less contrasting. <italic>Thorax</italic>: As in male. <italic>Legs</italic>: As in male, tibial spurs very small, only distal tip without scales. <italic>Forewing dorsum</italic>: Forewing length: 27.5–39 mm, avg. 34.6 mm, n = 9. Maculation as in male, wing broader and more elongate, less triangular, less falcate, pinkish hue may be replaced by deeper red brown, postmedial line usually straighter, antemedial line fainter. <italic>Forewing venter</italic>: As in forewing dorsum but sometimes with blood-red suffusion, antemedial line absent, thin black discal mark occasionally present. <italic>Hindwing dorsum</italic>: As in male but more rounded, less triangular, postmedial line straight, not concave mesally, but still sharply bent toward anterior wing margin. <italic>Hindwing venter</italic>: Following similar pattern as forewing venter except lighter, reddish suffusion near anal angle much darker, contrasting. <italic>Abdomen</italic>: As in male but more robust. Sternite of VIII as pair of elongated sclerotized bands converging into thicker, irregularly shaped sclerotization near anterior margin of VIII, forming a “V” or “U.” <italic>Genitalia</italic>: (Fig. <xref ref-type="fig" rid="F24">101</xref>) n = 4. Tergite of VIII smoothly curved or weakly triangular, with or without membranous gap mesally, which may be accentuated as posteriorly directed arc. Apophyses anteriores <!--PageBreak--><!--PageBreak--><!--PageBreak-->shorter or about same length as apophyses posteriores. Lamella antevaginalis quadrate, notched mesally near ostium bursae, anterior edge somewhat irregular. Ductus bursae moderately long. Papillae anales elongated, covered in relatively long setae.</p></tp:treatment-sec><tp:treatment-sec sec-type="Distribution"><title>Distribution</title><p>(Map <xref ref-type="fig" rid="F19">5</xref>). <italic><tp:taxon-name><tp:taxon-name-part taxon-name-part-type="genus">Menevia</tp:taxon-name-part> <tp:taxon-name-part taxon-name-part-type="species">vulgaris</tp:taxon-name-part></tp:taxon-name></italic> is found throughout northern South America, in the Guyanas, Suriname, Colombia, Ecuador, Peru and the Brazilian states of Amazonas, Pará, and Goiás. This species is predominantly Amazonian in distribution, but the record from the Cerrado in Goiás suggests it is more widespread in various habitats.</p><fig id="F19" position="float" orientation="portrait"><label>Map 5.</label><caption><p>
          <italic><tp:taxon-name><tp:taxon-name-part taxon-name-part-type="genus">Menevia</tp:taxon-name-part> <tp:taxon-name-part taxon-name-part-type="species">plagiata</tp:taxon-name-part></tp:taxon-name></italic> species-group [<italic><tp:taxon-name><tp:taxon-name-part taxon-name-part-type="species">vulgaris</tp:taxon-name-part></tp:taxon-name></italic> subgroup].</p></caption><graphic xmlns:xlink="http://www.w3.org/1999/xlink" xlink:href="zookeys-566-031-g019.jpg" position="float" orientation="portrait" xlink:type="simple" id="oo_78536.jpg"/></fig></tp:treatment-sec><tp:treatment-sec sec-type="Etymology"><title>Etymology.</title><p>
                  <italic><tp:taxon-name><tp:taxon-name-part taxon-name-part-type="genus">Menevia</tp:taxon-name-part> <tp:taxon-name-part taxon-name-part-type="species">vulgaris</tp:taxon-name-part></tp:taxon-name></italic> (=<tp:taxon-name><tp:taxon-name-part taxon-name-part-type="species">vulgaris</tp:taxon-name-part></tp:taxon-name> Latin, meaning commonplace) is named for its wide distribution and apparent commonness.</p></tp:treatment-sec><tp:treatment-sec sec-type="Remarks"><title>Remarks.</title><p>This species is usually the most frequently represented <italic><tp:taxon-name><tp:taxon-name-part taxon-name-part-type="genus">Menevia</tp:taxon-name-part></tp:taxon-name></italic> in collections and apparently quite common throughout its broad distribution. This new species is usually misidentified as <italic><tp:taxon-name><tp:taxon-name-part taxon-name-part-type="genus">Menevia</tp:taxon-name-part> <tp:taxon-name-part taxon-name-part-type="species">plagiata</tp:taxon-name-part></tp:taxon-name></italic> and has long been considered conspecific with the southeastern Brazilian species redescribed above. The taxonomic issues surrounding the name <italic><tp:taxon-name><tp:taxon-name-part taxon-name-part-type="species">plagiata</tp:taxon-name-part></tp:taxon-name></italic> have been explained in the remarks of that species, and the designation of the neotype of <italic><tp:taxon-name><tp:taxon-name-part taxon-name-part-type="genus">Menevia</tp:taxon-name-part> <tp:taxon-name-part taxon-name-part-type="species">plagiata</tp:taxon-name-part></tp:taxon-name></italic> resolves any previous identification problems and allows recognition of these two very distinct taxa.</p><p>
                  <xref ref-type="bibr" rid="B36">Walker’s (1855)</xref> vague original description of <italic><tp:taxon-name><tp:taxon-name-part taxon-name-part-type="genus">Menevia</tp:taxon-name-part> <tp:taxon-name-part taxon-name-part-type="species">plagiata</tp:taxon-name-part></tp:taxon-name></italic> could arguably have been associated with the external characters of our concept of <italic><tp:taxon-name><tp:taxon-name-part taxon-name-part-type="genus">Menevia</tp:taxon-name-part> <tp:taxon-name-part taxon-name-part-type="species">plagiata</tp:taxon-name-part></tp:taxon-name></italic>, <italic><tp:taxon-name><tp:taxon-name-part taxon-name-part-type="genus">Menevia</tp:taxon-name-part> <tp:taxon-name-part taxon-name-part-type="species">vulgaris</tp:taxon-name-part></tp:taxon-name></italic>, <!--PageBreak--><italic><tp:taxon-name><tp:taxon-name-part taxon-name-part-type="genus">Menevia</tp:taxon-name-part> <tp:taxon-name-part taxon-name-part-type="species">australis</tp:taxon-name-part></tp:taxon-name></italic>, or what we describe below as <italic><tp:taxon-name><tp:taxon-name-part taxon-name-part-type="genus">Menevia</tp:taxon-name-part> <tp:taxon-name-part taxon-name-part-type="species">franclemonti</tp:taxon-name-part></tp:taxon-name></italic> sp. n. However, we have resolved any ambiguity regarding the application of the name by designating the neotype of <italic><tp:taxon-name><tp:taxon-name-part taxon-name-part-type="genus">Menevia</tp:taxon-name-part> <tp:taxon-name-part taxon-name-part-type="species">plagiata</tp:taxon-name-part></tp:taxon-name></italic> above. The wide-ranging Amazonian species, <italic><tp:taxon-name><tp:taxon-name-part taxon-name-part-type="genus">Menevia</tp:taxon-name-part> <tp:taxon-name-part taxon-name-part-type="species">vulgaris</tp:taxon-name-part></tp:taxon-name></italic>, which is apparently absent in the biome inhabited by the other three species, therefore remained undescribed until now.</p><p>Currently, the name <italic><tp:taxon-name><tp:taxon-name-part taxon-name-part-type="genus">Menevia</tp:taxon-name-part> <tp:taxon-name-part taxon-name-part-type="species">vulgaris</tp:taxon-name-part></tp:taxon-name></italic> can now only be associated with the large species present in the Amazonian and Cerrado regions. Diagnostic characters given before, particularly size and male genitalia, are adequate for identifying this species. Other names, including <italic><tp:taxon-name><tp:taxon-name-part taxon-name-part-type="species">plagiata</tp:taxon-name-part></tp:taxon-name></italic> and the various new species described below, are associated with either allopatric or much smaller species.</p><p>As with other wide-ranging <italic><tp:taxon-name><tp:taxon-name-part taxon-name-part-type="genus">Menevia</tp:taxon-name-part></tp:taxon-name></italic> species, such as <italic><tp:taxon-name><tp:taxon-name-part taxon-name-part-type="genus">Menevia</tp:taxon-name-part> <tp:taxon-name-part taxon-name-part-type="species">lantona</tp:taxon-name-part></tp:taxon-name></italic> and <italic><tp:taxon-name><tp:taxon-name-part taxon-name-part-type="genus">Menevia</tp:taxon-name-part> <tp:taxon-name-part taxon-name-part-type="species">lucara</tp:taxon-name-part></tp:taxon-name></italic>, there is a degree of geographic variation, although this variation is less obvious than in these two species. As in other species-groups, <italic><tp:taxon-name><tp:taxon-name-part taxon-name-part-type="genus">Menevia</tp:taxon-name-part> <tp:taxon-name-part taxon-name-part-type="species">vulgaris</tp:taxon-name-part></tp:taxon-name></italic> from Colombia have more robust male genitalia, except that the juxtal processes are thinner, the valve teeth smaller, and the gnathos elongations shorter. Externally, however, the examined males do not differ from other populations except for their overall slightly larger size. Similar shortened gnathos elongations were found in the males from Ecuador. These males and a single examined female from Ecuador were all smaller than males and females from other populations. However, the lack of differences of the phallus in Ecuadorian males compared to those from other locations suggests that the smaller size and some noted differences found in the single female dissection, namely the shape of the highly variable ventral sclerotized bands on VIII, are not grounds to consider the Ecuadorian population a distinct taxon. Another variation worth noting is in the single Peruvian female specimen, which has the reddish maculation on all wings replaced by deeper brownish-red.</p><fig id="F15" position="float" orientation="portrait"><label>Figures 58–66.</label><caption><p>
          <italic><tp:taxon-name><tp:taxon-name-part taxon-name-part-type="genus">Menevia</tp:taxon-name-part> <tp:taxon-name-part taxon-name-part-type="species">plagiata</tp:taxon-name-part></tp:taxon-name></italic> species-group [<italic><tp:taxon-name><tp:taxon-name-part taxon-name-part-type="species">vulgaris</tp:taxon-name-part></tp:taxon-name></italic> subgroup] male adults, <bold>a</bold> recto, <bold>b</bold> verso. <bold>58</bold> <italic><tp:taxon-name><tp:taxon-name-part taxon-name-part-type="genus">Menevia</tp:taxon-name-part> <tp:taxon-name-part taxon-name-part-type="species">vulgaris</tp:taxon-name-part></tp:taxon-name></italic> holotype ♂, French Guiana, St. Laurent du Maroni, Piste de Paul Isnard, 52 m (<named-content xmlns:xlink="http://www.w3.org/1999/xlink" content-type="dwc:institutional_code" xlink:type="simple">CUIC</named-content>) <bold>59</bold> <italic><tp:taxon-name><tp:taxon-name-part taxon-name-part-type="genus">Menevia</tp:taxon-name-part> <tp:taxon-name-part taxon-name-part-type="species">vulgaris</tp:taxon-name-part></tp:taxon-name></italic> paratype ♂, Brazil, Huitanaã, Rio Purus (<abbrev xmlns:xlink="http://www.w3.org/1999/xlink" content-type="institution" xlink:title="Carnegie Museum of Natural History, Pittsburgh, Pennsylvania, USA" xlink:type="simple">CMNH</abbrev>) <bold>60</bold> <italic><tp:taxon-name><tp:taxon-name-part taxon-name-part-type="genus">Menevia</tp:taxon-name-part> <tp:taxon-name-part taxon-name-part-type="species">franclemonti</tp:taxon-name-part></tp:taxon-name></italic> holotype ♂, Brazil, Santa Catarina, Jaraguá do Sul (<named-content xmlns:xlink="http://www.w3.org/1999/xlink" content-type="dwc:institutional_code" xlink:type="simple">CUIC</named-content>) <bold>61</bold> <italic><tp:taxon-name><tp:taxon-name-part taxon-name-part-type="genus">Menevia</tp:taxon-name-part> <tp:taxon-name-part taxon-name-part-type="species">franclemonti</tp:taxon-name-part></tp:taxon-name></italic> paratype ♂, Brazil, Rio de Janeiro, Teresópolis, 350 m (<named-content xmlns:xlink="http://www.w3.org/1999/xlink" content-type="dwc:institutional_code" xlink:type="simple">USNM</named-content>) <bold>62</bold> <italic><tp:taxon-name><tp:taxon-name-part taxon-name-part-type="genus">Menevia</tp:taxon-name-part> <tp:taxon-name-part taxon-name-part-type="species">vulgaricula</tp:taxon-name-part></tp:taxon-name></italic> holotype ♂, Brazil, Huitanaã, Rio Purus (<abbrev xmlns:xlink="http://www.w3.org/1999/xlink" content-type="institution" xlink:title="Carnegie Museum of Natural History, Pittsburgh, Pennsylvania, USA" xlink:type="simple">CMNH</abbrev>) <bold>63</bold> <italic><tp:taxon-name><tp:taxon-name-part taxon-name-part-type="genus">Menevia</tp:taxon-name-part> <tp:taxon-name-part taxon-name-part-type="species">cordillera</tp:taxon-name-part></tp:taxon-name></italic> holotype ♂, Peru, San Gabán, 2500 ft (<named-content xmlns:xlink="http://www.w3.org/1999/xlink" content-type="dwc:institutional_code" xlink:type="simple">NHMUK</named-content>) <bold>64</bold> <italic><tp:taxon-name><tp:taxon-name-part taxon-name-part-type="genus">Menevia</tp:taxon-name-part> <tp:taxon-name-part taxon-name-part-type="species">cordillera</tp:taxon-name-part></tp:taxon-name></italic> paratype ♂, Bolivia, Río Zongo, 750 m (<named-content xmlns:xlink="http://www.w3.org/1999/xlink" content-type="dwc:institutional_code" xlink:type="simple">USNM</named-content>) <bold>65</bold> <italic><tp:taxon-name><tp:taxon-name-part taxon-name-part-type="genus">Menevia</tp:taxon-name-part> <tp:taxon-name-part taxon-name-part-type="species">delphinus</tp:taxon-name-part></tp:taxon-name></italic> holotype ♂, Brazil, Distrito Federal, Planaltina, 1000 m (<named-content xmlns:xlink="http://www.w3.org/1999/xlink" content-type="dwc:institutional_code" xlink:type="simple">CPAC</named-content>) <bold>66</bold> <italic><tp:taxon-name><tp:taxon-name-part taxon-name-part-type="genus">Menevia</tp:taxon-name-part> <tp:taxon-name-part taxon-name-part-type="species">delphinus</tp:taxon-name-part></tp:taxon-name></italic> paratype ♂, Brazil, Distrito Federal, Planaltina, 1000 m (<named-content xmlns:xlink="http://www.w3.org/1999/xlink" content-type="dwc:institutional_code" xlink:type="simple">USNM</named-content>). Scale bar = 1 cm.</p></caption><graphic xmlns:xlink="http://www.w3.org/1999/xlink" xlink:href="zookeys-566-031-g015.jpg" position="float" orientation="portrait" xlink:type="simple" id="oo_78537.jpg"/></fig><fig id="F16" position="float" orientation="portrait"><label>Figures 67–71.</label><caption><p>
          <italic><tp:taxon-name><tp:taxon-name-part taxon-name-part-type="genus">Menevia</tp:taxon-name-part> <tp:taxon-name-part taxon-name-part-type="species">plagiata</tp:taxon-name-part></tp:taxon-name></italic> species-group [<italic><tp:taxon-name><tp:taxon-name-part taxon-name-part-type="species">vulgaris</tp:taxon-name-part></tp:taxon-name></italic> subgroup] female adults, <bold>a</bold> recto, <bold>b</bold> verso. <bold>67</bold> <italic><tp:taxon-name><tp:taxon-name-part taxon-name-part-type="genus">Menevia</tp:taxon-name-part> <tp:taxon-name-part taxon-name-part-type="species">vulgaris</tp:taxon-name-part></tp:taxon-name></italic> paratype ♀, Guyana, Omai (<named-content xmlns:xlink="http://www.w3.org/1999/xlink" content-type="dwc:institutional_code" xlink:type="simple">USNM</named-content>) <bold>68</bold> <italic><tp:taxon-name><tp:taxon-name-part taxon-name-part-type="genus">Menevia</tp:taxon-name-part> <tp:taxon-name-part taxon-name-part-type="species">franclemonti</tp:taxon-name-part></tp:taxon-name></italic> paratype ♀, Brazil, Rio de Janeiro, Teresópolis, Barreira [photo courtesy <abbrev xmlns:xlink="http://www.w3.org/1999/xlink" content-type="institution" xlink:title="Collection of Carlos G. C. Mielke, Curitiba, Paraná, Brazil" xlink:type="simple">CGCM</abbrev>] (<named-content xmlns:xlink="http://www.w3.org/1999/xlink" content-type="dwc:institutional_code" xlink:type="simple">DZUP</named-content>) <bold>69</bold> <italic><tp:taxon-name><tp:taxon-name-part taxon-name-part-type="genus">Menevia</tp:taxon-name-part> <tp:taxon-name-part taxon-name-part-type="species">vulgaricula</tp:taxon-name-part></tp:taxon-name></italic> paratype ♀, Brazil, Amazonas, Rio Madeira (<named-content xmlns:xlink="http://www.w3.org/1999/xlink" content-type="dwc:institutional_code" xlink:type="simple">USNM</named-content>) <bold>70</bold> <italic><tp:taxon-name><tp:taxon-name-part taxon-name-part-type="genus">Menevia</tp:taxon-name-part> <tp:taxon-name-part taxon-name-part-type="species">vulgaricula</tp:taxon-name-part></tp:taxon-name></italic> ♀ [questionable], Brazil, Pará (<named-content xmlns:xlink="http://www.w3.org/1999/xlink" content-type="dwc:institutional_code" xlink:type="simple">NHMUK</named-content>) <bold>71</bold> <italic><tp:taxon-name><tp:taxon-name-part taxon-name-part-type="genus">Menevia</tp:taxon-name-part> <tp:taxon-name-part taxon-name-part-type="species">delphinus</tp:taxon-name-part></tp:taxon-name></italic> paratype ♀, Brazil, Distrito Federal, Planaltina, 1000 m (<named-content xmlns:xlink="http://www.w3.org/1999/xlink" content-type="dwc:institutional_code" xlink:type="simple">CPAC</named-content>). Scale bar = 1 cm.</p></caption><graphic xmlns:xlink="http://www.w3.org/1999/xlink" xlink:href="zookeys-566-031-g016.jpg" position="float" orientation="portrait" xlink:type="simple" id="oo_78538.jpg"/></fig><fig id="F17" position="float" orientation="portrait"><label>Figures 72–81.</label><caption><p>
          <italic><tp:taxon-name><tp:taxon-name-part taxon-name-part-type="genus">Menevia</tp:taxon-name-part></tp:taxon-name></italic> male genitalia, <bold>a</bold> ventral, <bold>b</bold> lateral, <bold>c</bold> phallus [except Figures 80, 81]. <bold>72</bold> <italic><tp:taxon-name><tp:taxon-name-part taxon-name-part-type="genus">Menevia</tp:taxon-name-part> <tp:taxon-name-part taxon-name-part-type="species">lantona</tp:taxon-name-part></tp:taxon-name></italic>, French Guiana, Pied Saut, Oyapok River [St. Laurent diss.: 3-7-15:2] (<abbrev xmlns:xlink="http://www.w3.org/1999/xlink" content-type="institution" xlink:title="Carnegie Museum of Natural History, Pittsburgh, Pennsylvania, USA" xlink:type="simple">CMNH</abbrev>) <bold>73</bold> <italic><tp:taxon-name><tp:taxon-name-part taxon-name-part-type="genus">Menevia</tp:taxon-name-part> <tp:taxon-name-part taxon-name-part-type="species">rosea</tp:taxon-name-part></tp:taxon-name></italic> holotype, Ecuador, Napo, Simón Bolívar, 1200 m [St. Laurent diss.: 3-7-15:9, 73b inverted horizontally] (<abbrev xmlns:xlink="http://www.w3.org/1999/xlink" content-type="institution" xlink:title="Carnegie Museum of Natural History, Pittsburgh, Pennsylvania, USA" xlink:type="simple">CMNH</abbrev>) <bold>74</bold> <italic><tp:taxon-name><tp:taxon-name-part taxon-name-part-type="genus">Menevia</tp:taxon-name-part> <tp:taxon-name-part taxon-name-part-type="species">torvamessoria</tp:taxon-name-part></tp:taxon-name></italic> holotype, Peru, Puno, La Unión, 2000 ft [St. Laurent diss.: 6-29-15:4, 74b inverted horizontally] (<named-content xmlns:xlink="http://www.w3.org/1999/xlink" content-type="dwc:institutional_code" xlink:type="simple">NHMUK</named-content>) <bold>75</bold> <italic><tp:taxon-name><tp:taxon-name-part taxon-name-part-type="genus">Menevia</tp:taxon-name-part> <tp:taxon-name-part taxon-name-part-type="species">magna</tp:taxon-name-part></tp:taxon-name></italic> holotype, Brazil, Santa Catarina, São Bento do Sul, Rio Natal, 450 m [St. Laurent diss.: 6-16-15:1] (<named-content xmlns:xlink="http://www.w3.org/1999/xlink" content-type="dwc:institutional_code" xlink:type="simple">DZUP</named-content>) <bold>76</bold> <italic><tp:taxon-name><tp:taxon-name-part taxon-name-part-type="genus">Menevia</tp:taxon-name-part> <tp:taxon-name-part taxon-name-part-type="species">lucara</tp:taxon-name-part></tp:taxon-name></italic>, French Guiana, Mana River [St. Laurent diss.: 2-5-15:4] (<abbrev xmlns:xlink="http://www.w3.org/1999/xlink" content-type="institution" xlink:title="Carnegie Museum of Natural History, Pittsburgh, Pennsylvania, USA" xlink:type="simple">CMNH</abbrev>) <bold>77</bold> <italic><tp:taxon-name><tp:taxon-name-part taxon-name-part-type="genus">Menevia</tp:taxon-name-part> <tp:taxon-name-part taxon-name-part-type="species">menapia</tp:taxon-name-part></tp:taxon-name></italic> holotype, Guatemala, Cayuga [St. Laurent diss.: 9-7-14:1] (<named-content xmlns:xlink="http://www.w3.org/1999/xlink" content-type="dwc:institutional_code" xlink:type="simple">USNM</named-content>) <bold>78</bold> <italic><tp:taxon-name><tp:taxon-name-part taxon-name-part-type="genus">Menevia</tp:taxon-name-part> <tp:taxon-name-part taxon-name-part-type="species">mielkei</tp:taxon-name-part></tp:taxon-name></italic> paratype, Brazil, Rio de Janeiro, Cachoeiras de Macacu, 700 m [St. Laurent diss.: 2-5-15:11] (<named-content xmlns:xlink="http://www.w3.org/1999/xlink" content-type="dwc:institutional_code" xlink:type="simple">USNM</named-content>) <bold>79</bold> <italic><tp:taxon-name><tp:taxon-name-part taxon-name-part-type="genus">Menevia</tp:taxon-name-part> <tp:taxon-name-part taxon-name-part-type="species">ostia</tp:taxon-name-part></tp:taxon-name></italic>, Costa Rica, Guanacaste, Tajo Angeles, 540 m, 10-SRNP-4309 [St. Laurent diss.: 7-14-15:2] (<named-content xmlns:xlink="http://www.w3.org/1999/xlink" content-type="dwc:institutional_code" xlink:type="simple">USNM</named-content>) <bold>80</bold> <italic><tp:taxon-name><tp:taxon-name-part taxon-name-part-type="genus">Menevia</tp:taxon-name-part> <tp:taxon-name-part taxon-name-part-type="species">ostia</tp:taxon-name-part></tp:taxon-name></italic> phallus, French Guiana, Nouveau Chantier [St. Laurent 3-24-15:7] (<named-content xmlns:xlink="http://www.w3.org/1999/xlink" content-type="dwc:institutional_code" xlink:type="simple">USNM</named-content>) <bold>81</bold> <italic><tp:taxon-name><tp:taxon-name-part taxon-name-part-type="genus">Menevia</tp:taxon-name-part> <tp:taxon-name-part taxon-name-part-type="species">ostia</tp:taxon-name-part></tp:taxon-name></italic> phallus, Brazil, Espírito Santo, Linhares [St. Laurent 3-24-15:11] (<named-content xmlns:xlink="http://www.w3.org/1999/xlink" content-type="dwc:institutional_code" xlink:type="simple">USNM</named-content>). Scale bar = 1 mm.</p></caption><graphic xmlns:xlink="http://www.w3.org/1999/xlink" xlink:href="zookeys-566-031-g017.jpg" position="float" orientation="portrait" xlink:type="simple" id="oo_78539.jpg"/></fig><fig id="F18" position="float" orientation="portrait"><label>Figures 82–86.</label><caption><p>
          <italic><tp:taxon-name><tp:taxon-name-part taxon-name-part-type="genus">Menevia</tp:taxon-name-part></tp:taxon-name></italic> male genitalia, <bold>a</bold> ventral, <bold>b</bold> lateral, <bold>c</bold> phallus. <bold>82</bold> <italic><tp:taxon-name><tp:taxon-name-part taxon-name-part-type="genus">Menevia</tp:taxon-name-part> <tp:taxon-name-part taxon-name-part-type="species">pallida</tp:taxon-name-part></tp:taxon-name></italic> paratype, Brazil, Maranhão, Feira Nova do Maranhão, 480 m [St. Laurent diss.: 6-16-15:3] (<abbrev xmlns:xlink="http://www.w3.org/1999/xlink" content-type="institution" xlink:title="Collection of Carlos G. C. Mielke, Curitiba, Paraná, Brazil" xlink:type="simple">CGCM</abbrev>) <bold>83</bold> <italic><tp:taxon-name><tp:taxon-name-part taxon-name-part-type="genus">Menevia</tp:taxon-name-part> <tp:taxon-name-part taxon-name-part-type="species">plagiata</tp:taxon-name-part></tp:taxon-name></italic> neotype, Brazil, Rio de Janeiro, Teresópolis [St. Laurent diss.: 9-2-15:1] (<named-content xmlns:xlink="http://www.w3.org/1999/xlink" content-type="dwc:institutional_code" xlink:type="simple">NHMUK</named-content>) <bold>84</bold> <italic><tp:taxon-name><tp:taxon-name-part taxon-name-part-type="genus">Menevia</tp:taxon-name-part> <tp:taxon-name-part taxon-name-part-type="species">plagiata</tp:taxon-name-part></tp:taxon-name></italic>, Brazil, Rio de Janeiro [St. Laurent diss.: 4-25-15:2] (<abbrev xmlns:xlink="http://www.w3.org/1999/xlink" content-type="institution" xlink:title="Carnegie Museum of Natural History, Pittsburgh, Pennsylvania, USA" xlink:type="simple">CMNH</abbrev>) <bold>85</bold> <italic><tp:taxon-name><tp:taxon-name-part taxon-name-part-type="genus">Menevia</tp:taxon-name-part> <tp:taxon-name-part taxon-name-part-type="species">alurca</tp:taxon-name-part></tp:taxon-name></italic> paratype, Brazil, Maranhão, Feira Nova do Maranhão, 480 m [St. Laurent diss.: 6-16-15:4] (<abbrev xmlns:xlink="http://www.w3.org/1999/xlink" content-type="institution" xlink:title="Collection of Carlos G. C. Mielke, Curitiba, Paraná, Brazil" xlink:type="simple">CGCM</abbrev>) <bold>86</bold> <italic><tp:taxon-name><tp:taxon-name-part taxon-name-part-type="genus">Menevia</tp:taxon-name-part> <tp:taxon-name-part taxon-name-part-type="species">australis</tp:taxon-name-part></tp:taxon-name></italic> holotype, Brazil, Santa Catarina, Jaraguá do Sul [St. Laurent diss.: 6-19-15:4] (<named-content xmlns:xlink="http://www.w3.org/1999/xlink" content-type="dwc:institutional_code" xlink:type="simple">CUIC</named-content>). Scale bar = 1 mm.</p></caption><graphic xmlns:xlink="http://www.w3.org/1999/xlink" xlink:href="zookeys-566-031-g018.jpg" position="float" orientation="portrait" xlink:type="simple" id="oo_78540.jpg"/></fig><fig id="F20" position="float" orientation="portrait"><label>Figures 87–89.</label><caption><p>
          <italic><tp:taxon-name><tp:taxon-name-part taxon-name-part-type="genus">Menevia</tp:taxon-name-part></tp:taxon-name></italic> male genitalia, <bold>a</bold> ventral, <bold>b</bold> lateral, <bold>c</bold> phallus. <bold>87</bold> <italic><tp:taxon-name><tp:taxon-name-part taxon-name-part-type="genus">Menevia</tp:taxon-name-part> <tp:taxon-name-part taxon-name-part-type="species">vulgaris</tp:taxon-name-part></tp:taxon-name></italic> holotype, French Guiana, St. Laurent du Maroni, Piste de Paul Isnard, 52 m [St. Laurent diss.: 9-2-15:2] (<named-content xmlns:xlink="http://www.w3.org/1999/xlink" content-type="dwc:institutional_code" xlink:type="simple">CUIC</named-content>) <bold>88</bold> <italic><tp:taxon-name><tp:taxon-name-part taxon-name-part-type="genus">Menevia</tp:taxon-name-part> <tp:taxon-name-part taxon-name-part-type="species">franclemonti</tp:taxon-name-part></tp:taxon-name></italic> holotype, Brazil, Santa Catarina, Jaraguá do Sul [St. Laurent diss.: 4-25-15:5] (<named-content xmlns:xlink="http://www.w3.org/1999/xlink" content-type="dwc:institutional_code" xlink:type="simple">CUIC</named-content>) <bold>89</bold> <italic><tp:taxon-name><tp:taxon-name-part taxon-name-part-type="genus">Menevia</tp:taxon-name-part> <tp:taxon-name-part taxon-name-part-type="species">vulgaricula</tp:taxon-name-part></tp:taxon-name></italic> holotype, Brazil, Huitanaã, Rio Purus [St. Laurent diss.: 6-19-15:1] (<abbrev xmlns:xlink="http://www.w3.org/1999/xlink" content-type="institution" xlink:title="Carnegie Museum of Natural History, Pittsburgh, Pennsylvania, USA" xlink:type="simple">CMNH</abbrev>). Scale bar = 1 mm.</p></caption><graphic xmlns:xlink="http://www.w3.org/1999/xlink" xlink:href="zookeys-566-031-g020.jpg" position="float" orientation="portrait" xlink:type="simple" id="oo_78541.jpg"/></fig><fig id="F21" position="float" orientation="portrait"><label>Figures 90–91.</label><caption><p>
          <italic><tp:taxon-name><tp:taxon-name-part taxon-name-part-type="genus">Menevia</tp:taxon-name-part></tp:taxon-name></italic> male genitalia, <bold>a</bold> ventral, <bold>b</bold> lateral, <bold>c</bold> phallus. <bold>90</bold> <italic><tp:taxon-name><tp:taxon-name-part taxon-name-part-type="genus">Menevia</tp:taxon-name-part> <tp:taxon-name-part taxon-name-part-type="species">cordillera</tp:taxon-name-part></tp:taxon-name></italic> holotype, Peru, San Gabán, 2500 ft [St. Laurent diss.: 6-29-15:8] (<named-content xmlns:xlink="http://www.w3.org/1999/xlink" content-type="dwc:institutional_code" xlink:type="simple">NHMUK</named-content>) <bold>91</bold> <italic><tp:taxon-name><tp:taxon-name-part taxon-name-part-type="genus">Menevia</tp:taxon-name-part> <tp:taxon-name-part taxon-name-part-type="species">delphinus</tp:taxon-name-part></tp:taxon-name></italic> holotype, Brazil, Distrito Federal, Planaltina, 1000 m [St. Laurent diss.: 9-3-15:1] (<named-content xmlns:xlink="http://www.w3.org/1999/xlink" content-type="dwc:institutional_code" xlink:type="simple">CPAC</named-content>). Scale bar = 1 mm.</p></caption><graphic xmlns:xlink="http://www.w3.org/1999/xlink" xlink:href="zookeys-566-031-g021.jpg" position="float" orientation="portrait" xlink:type="simple" id="oo_78542.jpg"/></fig><fig id="F22" position="float" orientation="portrait"><label>Figures 92–97.</label><caption><p>
          <italic><tp:taxon-name><tp:taxon-name-part taxon-name-part-type="genus">Menevia</tp:taxon-name-part></tp:taxon-name></italic> female genitalia, <bold>a</bold> ventral, <bold>b</bold> VIII tergite detail. <bold>92</bold> <italic><tp:taxon-name><tp:taxon-name-part taxon-name-part-type="genus">Menevia</tp:taxon-name-part> <tp:taxon-name-part taxon-name-part-type="species">lantona</tp:taxon-name-part></tp:taxon-name></italic>, French Guiana, St. Jean du Maroni, [St. Laurent diss.: 7-8-15:1] (<named-content xmlns:xlink="http://www.w3.org/1999/xlink" content-type="dwc:institutional_code" xlink:type="simple">USNM</named-content>) <bold>93</bold> <italic><tp:taxon-name><tp:taxon-name-part taxon-name-part-type="genus">Menevia</tp:taxon-name-part> <tp:taxon-name-part taxon-name-part-type="species">magna</tp:taxon-name-part></tp:taxon-name></italic> paratype, Brazil, Santa Catarina, Dalbérgia [St. Laurent diss.: 3-7-15:15] (<named-content xmlns:xlink="http://www.w3.org/1999/xlink" content-type="dwc:institutional_code" xlink:type="simple">CUIC</named-content>) <bold>94</bold> <italic><tp:taxon-name><tp:taxon-name-part taxon-name-part-type="genus">Menevia</tp:taxon-name-part> <tp:taxon-name-part taxon-name-part-type="species">lucara</tp:taxon-name-part></tp:taxon-name></italic>, French Guiana, Kourou Forest [St. Laurent diss.: 5-22-15:1] (<named-content xmlns:xlink="http://www.w3.org/1999/xlink" content-type="dwc:institutional_code" xlink:type="simple">MNHN</named-content>) <bold>95</bold> <italic><tp:taxon-name><tp:taxon-name-part taxon-name-part-type="genus">Menevia</tp:taxon-name-part> <tp:taxon-name-part taxon-name-part-type="species">ostia</tp:taxon-name-part></tp:taxon-name></italic>, Costa Rica, Guanacaste, Mena Central, 345 m, Voucher: 01-SRNP-24319 [St. Laurent diss.: 4-20-15:9] (<named-content xmlns:xlink="http://www.w3.org/1999/xlink" content-type="dwc:institutional_code" xlink:type="simple">USNM</named-content>) <bold>96</bold> <italic><tp:taxon-name><tp:taxon-name-part taxon-name-part-type="genus">Menevia</tp:taxon-name-part> <tp:taxon-name-part taxon-name-part-type="species">parostia</tp:taxon-name-part></tp:taxon-name></italic> holotype, unknown locality [St. Laurent diss.: 4-20-15:7] (<named-content xmlns:xlink="http://www.w3.org/1999/xlink" content-type="dwc:institutional_code" xlink:type="simple">USNM</named-content>) <bold>98</bold> <italic><tp:taxon-name><tp:taxon-name-part taxon-name-part-type="genus">Menevia</tp:taxon-name-part> <tp:taxon-name-part taxon-name-part-type="species">pallida</tp:taxon-name-part></tp:taxon-name></italic> [questionable], Brazil, Minas Gerais, Lassance [St. Laurent diss.: 4-20-15:6] (<named-content xmlns:xlink="http://www.w3.org/1999/xlink" content-type="dwc:institutional_code" xlink:type="simple">CUIC</named-content>). Scale bar = 1 mm.</p></caption><graphic xmlns:xlink="http://www.w3.org/1999/xlink" xlink:href="zookeys-566-031-g022.jpg" position="float" orientation="portrait" xlink:type="simple" id="oo_78543.jpg"/></fig><fig id="F23" position="float" orientation="portrait"><label>Figures 98–100.</label><caption><p>
          <italic><tp:taxon-name><tp:taxon-name-part taxon-name-part-type="genus">Menevia</tp:taxon-name-part></tp:taxon-name></italic> female genitalia, <bold>a</bold> ventral, <bold>b</bold> VIII tergite detail. <bold>98</bold> <italic><tp:taxon-name><tp:taxon-name-part taxon-name-part-type="genus">Menevia</tp:taxon-name-part> <tp:taxon-name-part taxon-name-part-type="species">plagiata</tp:taxon-name-part></tp:taxon-name></italic>, Brazil, Rio de Janeiro [St. Laurent diss.: 7-28-15:1] (<named-content xmlns:xlink="http://www.w3.org/1999/xlink" content-type="dwc:institutional_code" xlink:type="simple">AMNH</named-content>) <bold>99</bold> <italic><tp:taxon-name><tp:taxon-name-part taxon-name-part-type="genus">Menevia</tp:taxon-name-part> <tp:taxon-name-part taxon-name-part-type="species">alurca</tp:taxon-name-part></tp:taxon-name></italic>, Brazil, Maranhão, Feira Nova do Maranhão [St. Laurent diss.: 7-28-15:2] (<abbrev xmlns:xlink="http://www.w3.org/1999/xlink" content-type="institution" xlink:title="Collection of Carlos G. C. Mielke, Curitiba, Paraná, Brazil" xlink:type="simple">CGCM</abbrev>) <bold>100</bold> <italic><tp:taxon-name><tp:taxon-name-part taxon-name-part-type="genus">Menevia</tp:taxon-name-part> <tp:taxon-name-part taxon-name-part-type="species">australis</tp:taxon-name-part></tp:taxon-name></italic> paratype, Brazil, Santa Catarina, Jaraguá do Sul [St. Laurent diss.: 4-25-15:3] (<named-content xmlns:xlink="http://www.w3.org/1999/xlink" content-type="dwc:institutional_code" xlink:type="simple">CUIC</named-content>). Scale bar = 1 mm.</p></caption><graphic xmlns:xlink="http://www.w3.org/1999/xlink" xlink:href="zookeys-566-031-g023.jpg" position="float" orientation="portrait" xlink:type="simple" id="oo_78544.jpg"/></fig><fig id="F24" position="float" orientation="portrait"><label>Figures 101–103.</label><caption><p>
          <italic><tp:taxon-name><tp:taxon-name-part taxon-name-part-type="genus">Menevia</tp:taxon-name-part></tp:taxon-name></italic> female genitalia, <bold>a</bold> ventral, <bold>b</bold> VIII tergite detail. <bold>101</bold> <italic><tp:taxon-name><tp:taxon-name-part taxon-name-part-type="genus">Menevia</tp:taxon-name-part> <tp:taxon-name-part taxon-name-part-type="species">vulgaris</tp:taxon-name-part></tp:taxon-name></italic> paratype, French Guiana, St. Laurent du Maroni [St. Laurent diss.: 4-25-15:13] (<named-content xmlns:xlink="http://www.w3.org/1999/xlink" content-type="dwc:institutional_code" xlink:type="simple">USNM</named-content>) <bold>102</bold> <italic><tp:taxon-name><tp:taxon-name-part taxon-name-part-type="genus">Menevia</tp:taxon-name-part> <tp:taxon-name-part taxon-name-part-type="species">vulgaricula</tp:taxon-name-part></tp:taxon-name></italic> paratype, Brazil, Amazonas, Rio Madeira [St. Laurent diss.: 4-25-15:15] (<named-content xmlns:xlink="http://www.w3.org/1999/xlink" content-type="dwc:institutional_code" xlink:type="simple">USNM</named-content>) <bold>103</bold> <italic><tp:taxon-name><tp:taxon-name-part taxon-name-part-type="genus">Menevia</tp:taxon-name-part> <tp:taxon-name-part taxon-name-part-type="species">delphinus</tp:taxon-name-part></tp:taxon-name></italic> paratype, Brazil, Distrito Federal, Planaltina [St. Laurent diss.: 4-2-15:4] (<named-content xmlns:xlink="http://www.w3.org/1999/xlink" content-type="dwc:institutional_code" xlink:type="simple">CPAC</named-content>). Scale bar = 1 mm.</p></caption><graphic xmlns:xlink="http://www.w3.org/1999/xlink" xlink:href="zookeys-566-031-g024.jpg" position="float" orientation="portrait" xlink:type="simple" id="oo_78545.jpg"/></fig></tp:treatment-sec><ref-list><ref id="B36"><mixed-citation xmlns:xlink="http://www.w3.org/1999/xlink" xlink:type="simple">
          <person-group><name name-style="western"><surname>Walker</surname><given-names>F</given-names></name></person-group> (<year>1855</year>) <source>List of the Specimens of Lepidopterous Insects in the Collection of the British Museum</source> (<issue>6</issue>): 1341. Printed by order of the <publisher-name>Trustees</publisher-name>, <publisher-loc>London</publisher-loc>, 1854–66. doi: <ext-link xlink:type="simple" ext-link-type="doi" xlink:href="10.5962/bhl.title.58221">10.5962/bhl.title.58221</ext-link></mixed-citation></ref></ref-list></tp:taxon-treatment>
