# Supplementary material for: Revision of the genus Menevia Schaus, 1928 (Lepidoptera, Mimallonoidea, Mimallonidae) with the description of 11 new species
Source: Zookeys. 2016 Feb 18;(566):31–116. doi: 10.3897/zookeys.566.6982 (PMC4797204; doi:10.3897/zookeys.566.6982)
Supplement: XML Treatment for Mimallo saturata [file zookeys.566.6982-treatment20.xml]

<!DOCTYPE tp:taxon-treatment
  PUBLIC "-//TaxonX//DTD Taxonomic Treatment Publishing DTD v0 20100105//EN" "tax-treatment-NSO.dtd">
<tp:taxon-treatment xmlns:tp="http://www.plazi.org/taxpub"><tp:treatment-meta><kwd-group><label>Taxon classification</label><kwd><named-content content-type="kingdom">Animalia</named-content></kwd><kwd><named-content content-type="order">Lepidoptera</named-content></kwd><kwd><named-content content-type="family">Mimallonidae</named-content></kwd></kwd-group><mixed-citation publication-type="journal"><person-group><name><surname>St. Laurent</surname><given-names>Ryan A.</given-names></name><name><surname>Dombroskie</surname><given-names>Jason J.</given-names></name></person-group><article-title>Revision of the genus <italic><tp:taxon-name><tp:taxon-name-part taxon-name-part-type="genus">Menevia</tp:taxon-name-part></tp:taxon-name></italic> Schaus, 1928 (<tp:taxon-name><tp:taxon-name-part taxon-name-part-type="order">Lepidoptera</tp:taxon-name-part></tp:taxon-name>, <tp:taxon-name><tp:taxon-name-part taxon-name-part-type="superfamily">Mimallonoidea</tp:taxon-name-part></tp:taxon-name>, <tp:taxon-name><tp:taxon-name-part taxon-name-part-type="family">Mimallonidae</tp:taxon-name-part></tp:taxon-name>) with the description of 11 new species</article-title><source>Zookeys</source><day>18</day><month>2</month><year>2016</year><volume>2016</volume><issue>566</issue><fpage>31</fpage><lpage>116</lpage><pub-id pub-id-type="doi">10.3897/zookeys.566.6982</pub-id></mixed-citation></tp:treatment-meta><tp:nomenclature><tp:taxon-name>
                  <tp:taxon-name-part taxon-name-part-type="genus">Mimallo</tp:taxon-name-part>
                  <tp:taxon-name-part taxon-name-part-type="species">saturata</tp:taxon-name-part>
                </tp:taxon-name><tp:taxon-authority>Walker, 1855, nomen dubium</tp:taxon-authority></tp:nomenclature><tp:treatment-sec sec-type="type material"><title>Type material.</title><p>
                  <bold>Holotype</bold>, ♀, presumed lost/destroyed. Type locality: Brazil: Rio de Janeiro (see remarks of <italic><tp:taxon-name><tp:taxon-name-part taxon-name-part-type="genus">Menevia</tp:taxon-name-part> <tp:taxon-name-part taxon-name-part-type="species">plagiata</tp:taxon-name-part></tp:taxon-name></italic>).</p><p>The unknown taxon <italic><tp:taxon-name><tp:taxon-name-part taxon-name-part-type="genus">Mimallo</tp:taxon-name-part> <tp:taxon-name-part taxon-name-part-type="species">saturata</tp:taxon-name-part></tp:taxon-name></italic> was briefly discussed above in the remarks relating to <italic><tp:taxon-name><tp:taxon-name-part taxon-name-part-type="genus">Menevia</tp:taxon-name-part> <tp:taxon-name-part taxon-name-part-type="species">plagiata</tp:taxon-name-part></tp:taxon-name></italic> because some specimens of <italic><tp:taxon-name><tp:taxon-name-part taxon-name-part-type="genus">Menevia</tp:taxon-name-part></tp:taxon-name></italic> had previously been attributed to <italic><tp:taxon-name><tp:taxon-name-part taxon-name-part-type="genus">Mimallo</tp:taxon-name-part> <tp:taxon-name-part taxon-name-part-type="species">saturata</tp:taxon-name-part></tp:taxon-name></italic> (<named-content xmlns:xlink="http://www.w3.org/1999/xlink" content-type="dwc:institutional_code" xlink:type="simple">USNM</named-content>; BOLD database). Given that the original description of <italic><tp:taxon-name><tp:taxon-name-part taxon-name-part-type="genus">Mimallo</tp:taxon-name-part> <tp:taxon-name-part taxon-name-part-type="species">saturata</tp:taxon-name-part></tp:taxon-name></italic> includes characters that are not known in any <italic><tp:taxon-name><tp:taxon-name-part taxon-name-part-type="genus">Menevia</tp:taxon-name-part></tp:taxon-name></italic>, or even in any <tp:taxon-name><tp:taxon-name-part taxon-name-part-type="family">Mimallonidae</tp:taxon-name-part></tp:taxon-name>, such as a red abdomen with yellow hairs and an orange stripe along each side, we treat <italic><tp:taxon-name><tp:taxon-name-part taxon-name-part-type="genus">Mimallo</tp:taxon-name-part> <tp:taxon-name-part taxon-name-part-type="species">saturata</tp:taxon-name-part></tp:taxon-name></italic> as a <italic>nomen dubium</italic> until specimens from near the type locality matching this description can be located.</p></tp:treatment-sec></tp:taxon-treatment>
